# Supplementary material for: 1-Ferrocenyl-3-(2-methyl­anilino)propan-1-one
Source: Acta Crystallogr Sect E Struct Rep Online. 2012 Jun 30;68(Pt 7):m995–6. doi: 10.1107/S1600536812028802 (PMC3393239; doi:10.1107/S1600536812028802)
Supplement: Supplementary file 1 [file e-68-0m995-sup1.cif]

##############################################################################
#                                                                            #
# This CIF contains the data in a paper accepted for publication in          #
# Acta Crystallographica Section E. It conforms to the requirements of       #
# Notes for Authors for Acta Crystallographica Section E, and has been       #
# peer reviewed under the auspices of the IUCr Commission on Journals.       #
#                                                                            #
# Full details of the Crystallographic Information File format               #
# are given in the paper "The Crystallographic Information File (CIF):       #
# a New Standard Archive File for Crystallography" by S. R. Hall, F. H.      #
# Allen and I. D. Brown [Acta Cryst. (1991), A47, 655-685].                  #
#                                                                            #
# The current version of the core CIF dictionary is obtainable from          #
# ftp://ftp.iucr.org/pub/cif_core.dic.                                       #
#                                                                            #
# Software is freely available for graphical display of the structure(s)     #
# in this CIF. For information consult the CIF software page                 #
# http://www.iucr.org/resources/cif/software.                                #
#                                                                            #
# This file may be used for bona fide research purposes within the           #
# scientific community so long as proper attribution is given to the journal # 
# article from which it was obtained.                                        #
#                                                                            #
##############################################################################
data_I
_audit_creation_method     SHELXL-97
_chemical_name_systematic
;
1-Ferrocenyl-3-(2-methylanilino)propan-1-one
;
_chemical_name_common     ?
_chemical_formula_moiety     'C20 H21 Fe N O'
_chemical_formula_sum     'C20 H21 Fe N O'
_chemical_formula_iupac     '[Fe (C5 H5) (C15 H16 N O)]'
_chemical_formula_weight     347.23
_chemical_melting_point     ?
_symmetry_cell_setting     monoclinic
_symmetry_space_group_name_H-M     'P 21/c'
_symmetry_space_group_name_Hall     '-P 2ybc'
loop_
    _symmetry_equiv_pos_as_xyz
    'x, y, z'
    '-x, y+1/2, -z+1/2'
    '-x, -y, -z'
    'x, -y-1/2, z-1/2'
_cell_length_a     12.1343(4)
_cell_length_b     17.8010(7)
_cell_length_c     7.5464(2)
_cell_angle_alpha     90.0
_cell_angle_beta     92.946(3)
_cell_angle_gamma     90.0
_cell_volume     1627.89(9)
_cell_formula_units_Z     4
_cell_measurement_reflns_used     3389
_cell_measurement_theta_min     3.2491
_cell_measurement_theta_max     28.8957
_cell_measurement_temperature     293(2)
_exptl_crystal_description     prismatic
_exptl_crystal_colour     orange
_exptl_crystal_size_max     0.22
_exptl_crystal_size_mid     0.18
_exptl_crystal_size_min     0.12
_exptl_crystal_density_diffrn     1.417
_exptl_crystal_density_meas     ?
_exptl_crystal_density_method     'not measured'
_exptl_crystal_F_000     728
_exptl_absorpt_coefficient_mu     0.930
_exptl_absorpt_correction_type     multi-scan
_exptl_absorpt_process_details
;
(CrysAlis PRO; Oxford Diffraction, 2009)'
;
_exptl_absorpt_correction_T_min     0.92253
_exptl_absorpt_correction_T_max     1.00000
_exptl_special_details
;
Empirical absorption correction using spherical harmonics,
 implemented in SCALE3 ABSPACK scaling algorithm.
'CrysAlisPro, (Oxford Diffraction, 2009)'
;
_diffrn_ambient_temperature     293(2)
_diffrn_radiation_type     'Mo K\a'
_diffrn_radiation_wavelength     0.71073
_diffrn_radiation_source     'Enhance (Mo) X-ray Source'
_diffrn_radiation_monochromator     graphite
_diffrn_measurement_device_type
                                  'Oxford Diffraction Xcalibur Sapphire3 Gemini'
_diffrn_measurement_method     '\w scans'
_diffrn_detector_area_resol_mean     16.3280
_diffrn_reflns_number     7605
_diffrn_reflns_av_R_equivalents     0.0287
_diffrn_reflns_av_sigmaI/netI     0.0438
_diffrn_reflns_theta_min     3.31
_diffrn_reflns_theta_max     28.96
_diffrn_reflns_theta_full     26.32
_diffrn_measured_fraction_theta_max     0.856
_diffrn_measured_fraction_theta_full     0.998
_diffrn_reflns_limit_h_min     -15
_diffrn_reflns_limit_h_max     16
_diffrn_reflns_limit_k_min     -22
_diffrn_reflns_limit_k_max     19
_diffrn_reflns_limit_l_min     -10
_diffrn_reflns_limit_l_max     9
_diffrn_standards_number     ?
_diffrn_standards_interval_count     ?
_diffrn_standards_interval_time     ?
_diffrn_standards_decay_%     ?
_refine_special_details
;
;
_reflns_number_total     3694
_reflns_number_gt     2843
_reflns_threshold_expression     I>2sigma(I)
_refine_ls_structure_factor_coef     Fsqd
_refine_ls_matrix_type     full
_refine_ls_R_factor_all     0.0581
_refine_ls_R_factor_gt     0.0392
_refine_ls_wR_factor_gt     0.0859
_refine_ls_wR_factor_ref     0.0966
_refine_ls_goodness_of_fit_ref     1.039
_refine_ls_restrained_S_all     1.039
_refine_ls_number_reflns     3694
_refine_ls_number_parameters     213
_refine_ls_number_restraints     0
_refine_ls_hydrogen_treatment     mixed
_refine_ls_weighting_scheme     calc
_refine_ls_weighting_details
         'calc w=1/[\s^2^(Fo^2^)+(0.0396P)^2^+0.2313P] where P=(Fo^2^+2Fc^2^)/3'
_atom_sites_solution_hydrogens     geom
_atom_sites_solution_primary     direct
_atom_sites_solution_secondary     difmap
_refine_ls_shift/su_max     0.000
_refine_ls_shift/su_mean     0.000
_refine_diff_density_max     0.277
_refine_diff_density_min     -0.284
_refine_ls_extinction_method     none
_refine_ls_extinction_coef     ?
loop_
    _atom_type_symbol
    _atom_type_description
    _atom_type_scat_dispersion_real
    _atom_type_scat_dispersion_imag
    _atom_type_scat_source
    'C' 'C' 0.0033 0.0016
                         'International Tables Vol C Tables 4.2.6.8 and 6.1.1.4'
    'H' 'H' 0.0000 0.0000
                         'International Tables Vol C Tables 4.2.6.8 and 6.1.1.4'
    'N' 'N' 0.0061 0.0033
                         'International Tables Vol C Tables 4.2.6.8 and 6.1.1.4'
    'O' 'O' 0.0106 0.0060
                         'International Tables Vol C Tables 4.2.6.8 and 6.1.1.4'
    'F' 'F' 0.0171 0.0103
                         'International Tables Vol C Tables 4.2.6.8 and 6.1.1.4'
    'Fe' 'Fe' 0.3463 0.8444
                         'International Tables Vol C Tables 4.2.6.8 and 6.1.1.4'
_computing_data_collection
;
CrysAlis PRO (Oxford Diffraction, 2009)
;
_computing_cell_refinement
;
CrysAlis PRO (Oxford Diffraction, 2009)
;
_computing_data_reduction
;
CrysAlis PRO (Oxford Diffraction, 2009)
;
_computing_structure_solution     'SHELXS97 (Sheldrick, 2008)'
_computing_structure_refinement     'SHELXL97 (Sheldrick, 2008)'
_computing_molecular_graphics
             'ORTEP-3 (Farrugia, 1997) and Mercury (Macrae <i>et al.</i>, 2006)'
_computing_publication_material
        'WinGX (Farrugia, 1999), PLATON (Spek, 2009) and PARST (Nardelli, 1995)'
loop_
    _atom_site_type_symbol
    _atom_site_label
    _atom_site_fract_x
    _atom_site_fract_y
    _atom_site_fract_z
    _atom_site_U_iso_or_equiv
    _atom_site_adp_type
    _atom_site_calc_flag
    _atom_site_refinement_flags
    _atom_site_occupancy
    _atom_site_symmetry_multiplicity
    _atom_site_disorder_assembly
    _atom_site_disorder_group
    Fe Fe 0.80589(2) 0.094395(18) 0.51346(4) 0.03546(12) Uani d . 1 1 . .
    O O1 0.61741(15) 0.26845(11) 0.5452(2) 0.0615(5) Uani d . 1 1 . .
    N N1 0.41087(17) 0.15206(13) 0.4050(2) 0.0427(5) Uani d . 1 1 . .
    C C1 0.73752(18) 0.17593(14) 0.6608(3) 0.0382(5) Uani d . 1 1 . .
    C C2 0.76352(19) 0.11125(15) 0.7678(3) 0.0445(6) Uani d . 1 1 . .
    H H2 0.7136 0.0826 0.8284 0.053 Uiso calc R 1 1 . .
    C C3 0.8779(2) 0.09863(17) 0.7649(3) 0.0541(7) Uani d . 1 1 . .
    H H3 0.9167 0.0604 0.8244 0.065 Uiso calc R 1 1 . .
    C C4 0.9240(2) 0.15390(17) 0.6566(3) 0.0538(7) Uani d . 1 1 . .
    H H4 0.9980 0.1580 0.6319 0.065 Uiso calc R 1 1 . .
    C C5 0.83831(19) 0.20199(14) 0.5919(3) 0.0452(6) Uani d . 1 1 . .
    H H5 0.8461 0.2432 0.5179 0.054 Uiso calc R 1 1 . .
    C C6 0.7064(2) 0.07479(17) 0.2926(3) 0.0570(7) Uani d . 1 1 . .
    H H6 0.6430 0.1015 0.2583 0.068 Uiso calc R 1 1 . .
    C C7 0.7122(2) 0.01088(18) 0.4021(3) 0.0616(8) Uani d . 1 1 . .
    H H7 0.6528 -0.0122 0.4534 0.074 Uiso calc R 1 1 . .
    C C8 0.8221(3) -0.01211(16) 0.4207(3) 0.0595(7) Uani d . 1 1 . .
    H H8 0.8489 -0.0531 0.4860 0.071 Uiso calc R 1 1 . .
    C C9 0.8845(2) 0.03759(17) 0.3236(3) 0.0565(7) Uani d . 1 1 . .
    H H9 0.9605 0.0354 0.3135 0.068 Uiso calc R 1 1 . .
    C C10 0.8143(2) 0.09090(16) 0.2445(3) 0.0551(7) Uani d . 1 1 . .
    H H10 0.8351 0.1303 0.1724 0.066 Uiso calc R 1 1 . .
    C C11 0.62784(18) 0.20805(14) 0.6183(3) 0.0395(5) Uani d . 1 1 . .
    C C12 0.52948(18) 0.16387(15) 0.6742(3) 0.0451(6) Uani d . 1 1 . .
    H H12A 0.5231 0.1704 0.8009 0.054 Uiso calc R 1 1 . .
    H H12B 0.5430 0.1110 0.6531 0.054 Uiso calc R 1 1 . .
    C C13 0.42057(18) 0.18528(15) 0.5804(3) 0.0451(6) Uani d . 1 1 . .
    H H13A 0.3602 0.1681 0.6495 0.054 Uiso calc R 1 1 . .
    H H13B 0.4157 0.2395 0.5705 0.054 Uiso calc R 1 1 . .
    C C14 0.31120(17) 0.15273(13) 0.3047(3) 0.0366(5) Uani d . 1 1 . .
    C C15 0.30246(19) 0.11137(14) 0.1457(3) 0.0422(6) Uani d . 1 1 . .
    C C16 0.2019(2) 0.10971(17) 0.0517(3) 0.0562(7) Uani d . 1 1 . .
    H H16 0.1951 0.0822 -0.0531 0.067 Uiso calc R 1 1 . .
    C C17 0.1113(2) 0.14773(18) 0.1089(3) 0.0621(8) Uani d . 1 1 . .
    H H17 0.0443 0.1455 0.0436 0.075 Uiso calc R 1 1 . .
    C C18 0.1206(2) 0.18863(17) 0.2619(3) 0.0551(7) Uani d . 1 1 . .
    H H18 0.0597 0.2144 0.3007 0.066 Uiso calc R 1 1 . .
    C C19 0.22021(18) 0.19193(15) 0.3598(3) 0.0442(6) Uani d . 1 1 . .
    H H19 0.2262 0.2206 0.4629 0.053 Uiso calc R 1 1 . .
    C C20 0.4006(2) 0.06922(17) 0.0836(3) 0.0593(7) Uani d . 1 1 . .
    H H20A 0.3801 0.0429 -0.0241 0.089 Uiso calc R 1 1 . .
    H H20B 0.4254 0.0339 0.1731 0.089 Uiso calc R 1 1 . .
    H H20C 0.4589 0.1040 0.0622 0.089 Uiso calc R 1 1 . .
    H H1N 0.463(2) 0.1487(15) 0.361(3) 0.052(9) Uiso d . 1 1 . .
loop_
    _atom_site_aniso_label
    _atom_site_aniso_U_11
    _atom_site_aniso_U_22
    _atom_site_aniso_U_33
    _atom_site_aniso_U_12
    _atom_site_aniso_U_13
    _atom_site_aniso_U_23
    Fe 0.04343(19) 0.0331(2) 0.02940(16) -0.00300(14) -0.00236(12) -0.00362(14)
    O1 0.0637(11) 0.0499(13) 0.0697(12) -0.0005(9) -0.0097(9) 0.0184(10)
    N1 0.0387(11) 0.0526(14) 0.0366(9) 0.0025(10) 0.0018(9) -0.0108(10)
    C1 0.0475(12) 0.0382(14) 0.0286(10) -0.0034(11) -0.0008(9) -0.0081(10)
    C2 0.0543(14) 0.0534(17) 0.0253(10) 0.0012(12) -0.0033(9) -0.0030(10)
    C3 0.0615(15) 0.0616(19) 0.0371(12) 0.0104(14) -0.0174(11) -0.0100(13)
    C4 0.0417(13) 0.066(2) 0.0525(14) -0.0044(13) -0.0062(11) -0.0228(14)
    C5 0.0523(13) 0.0360(14) 0.0470(12) -0.0104(11) -0.0011(11) -0.0123(11)
    C6 0.0605(16) 0.063(2) 0.0455(13) 0.0130(14) -0.0213(12) -0.0222(14)
    C7 0.0712(18) 0.063(2) 0.0509(15) -0.0302(16) 0.0080(13) -0.0229(15)
    C8 0.092(2) 0.0336(15) 0.0512(14) 0.0059(15) -0.0086(14) -0.0064(12)
    C9 0.0569(15) 0.0592(19) 0.0537(14) 0.0019(14) 0.0053(12) -0.0216(14)
    C10 0.0856(19) 0.0499(17) 0.0303(11) -0.0067(15) 0.0063(12) -0.0028(12)
    C11 0.0498(13) 0.0404(14) 0.0276(10) -0.0020(11) -0.0043(9) -0.0072(10)
    C12 0.0511(13) 0.0520(16) 0.0317(10) -0.0039(12) -0.0020(10) -0.0023(11)
    C13 0.0446(12) 0.0535(16) 0.0372(11) 0.0015(12) 0.0017(10) -0.0112(11)
    C14 0.0387(11) 0.0341(13) 0.0369(11) -0.0062(10) 0.0008(9) 0.0024(10)
    C15 0.0497(13) 0.0415(15) 0.0354(11) -0.0109(11) 0.0018(10) -0.0002(10)
    C16 0.0656(17) 0.0599(19) 0.0420(12) -0.0195(14) -0.0068(12) -0.0023(13)
    C17 0.0501(15) 0.078(2) 0.0561(15) -0.0146(15) -0.0152(12) 0.0190(15)
    C18 0.0456(14) 0.0583(19) 0.0612(15) 0.0025(13) 0.0007(12) 0.0160(14)
    C19 0.0446(13) 0.0440(15) 0.0437(12) 0.0000(11) 0.0008(10) 0.0024(11)
    C20 0.0690(17) 0.0640(19) 0.0454(13) -0.0064(15) 0.0067(12) -0.0200(14)
_geom_special_details     ?
loop_
    _geom_bond_atom_site_label_1
    _geom_bond_atom_site_label_2
    _geom_bond_site_symmetry_2
    _geom_bond_distance
    _geom_bond_publ_flag
    Fe C7 . 2.028(3) ?
    Fe C1 . 2.031(2) ?
    Fe C9 . 2.031(2) ?
    Fe C8 . 2.034(3) ?
    Fe C2 . 2.034(2) ?
    Fe C5 . 2.037(2) ?
    Fe C6 . 2.037(2) ?
    Fe C10 . 2.039(2) ?
    Fe C4 . 2.045(2) ?
    Fe C3 . 2.049(2) ?
    O1 C11 . 1.212(3) ?
    N1 C14 . 1.393(3) ?
    N1 C13 . 1.449(3) ?
    N1 H1N . 0.74(2) ?
    C1 C5 . 1.431(3) ?
    C1 C2 . 1.432(3) ?
    C1 C11 . 1.469(3) ?
    C2 C3 . 1.408(3) ?
    C2 H2 . 0.9300 ?
    C3 C4 . 1.413(4) ?
    C3 H3 . 0.9300 ?
    C4 C5 . 1.414(3) ?
    C4 H4 . 0.9300 ?
    C5 H5 . 0.9300 ?
    C6 C7 . 1.406(4) ?
    C6 C10 . 1.406(4) ?
    C6 H6 . 0.9300 ?
    C7 C8 . 1.395(4) ?
    C7 H7 . 0.9300 ?
    C8 C9 . 1.397(4) ?
    C8 H8 . 0.9300 ?
    C9 C10 . 1.389(4) ?
    C9 H9 . 0.9300 ?
    C10 H10 . 0.9300 ?
    C11 C12 . 1.507(3) ?
    C12 C13 . 1.515(3) ?
    C12 H12A . 0.9700 ?
    C12 H12B . 0.9700 ?
    C13 H13A . 0.9700 ?
    C13 H13B . 0.9700 ?
    C14 C19 . 1.388(3) ?
    C14 C15 . 1.407(3) ?
    C15 C16 . 1.380(3) ?
    C15 C20 . 1.503(3) ?
    C16 C17 . 1.379(4) ?
    C16 H16 . 0.9300 ?
    C17 C18 . 1.365(4) ?
    C17 H17 . 0.9300 ?
    C18 C19 . 1.385(3) ?
    C18 H18 . 0.9300 ?
    C19 H19 . 0.9300 ?
    C20 H20A . 0.9600 ?
    C20 H20B . 0.9600 ?
    C20 H20C . 0.9600 ?
loop_
    _geom_angle_atom_site_label_1
    _geom_angle_atom_site_label_2
    _geom_angle_atom_site_label_3
    _geom_angle_site_symmetry_1
    _geom_angle_site_symmetry_3
    _geom_angle
    _geom_angle_publ_flag
    C7 Fe C1 . . 120.96(11) ?
    C7 Fe C9 . . 67.46(11) ?
    C1 Fe C9 . . 164.08(11) ?
    C7 Fe C8 . . 40.19(11) ?
    C1 Fe C8 . . 154.66(11) ?
    C9 Fe C8 . . 40.20(11) ?
    C7 Fe C2 . . 109.60(10) ?
    C1 Fe C2 . . 41.25(9) ?
    C9 Fe C2 . . 152.81(11) ?
    C8 Fe C2 . . 119.71(11) ?
    C7 Fe C5 . . 154.91(12) ?
    C1 Fe C5 . . 41.17(9) ?
    C9 Fe C5 . . 125.61(11) ?
    C8 Fe C5 . . 162.90(11) ?
    C2 Fe C5 . . 69.00(10) ?
    C7 Fe C6 . . 40.47(11) ?
    C1 Fe C6 . . 109.19(10) ?
    C9 Fe C6 . . 67.52(11) ?
    C8 Fe C6 . . 67.82(11) ?
    C2 Fe C6 . . 128.99(10) ?
    C5 Fe C6 . . 119.76(11) ?
    C7 Fe C10 . . 67.72(11) ?
    C1 Fe C10 . . 127.57(10) ?
    C9 Fe C10 . . 39.91(11) ?
    C8 Fe C10 . . 67.56(11) ?
    C2 Fe C10 . . 166.37(11) ?
    C5 Fe C10 . . 107.41(11) ?
    C6 Fe C10 . . 40.37(11) ?
    C7 Fe C4 . . 164.04(13) ?
    C1 Fe C4 . . 68.63(9) ?
    C9 Fe C4 . . 106.77(10) ?
    C8 Fe C4 . . 125.95(12) ?
    C2 Fe C4 . . 68.27(10) ?
    C5 Fe C4 . . 40.53(10) ?
    C6 Fe C4 . . 152.92(12) ?
    C10 Fe C4 . . 118.16(11) ?
    C7 Fe C3 . . 127.89(12) ?
    C1 Fe C3 . . 68.51(10) ?
    C9 Fe C3 . . 118.55(11) ?
    C8 Fe C3 . . 107.98(11) ?
    C2 Fe C3 . . 40.32(9) ?
    C5 Fe C3 . . 68.25(11) ?
    C6 Fe C3 . . 166.04(12) ?
    C10 Fe C3 . . 151.91(12) ?
    C4 Fe C3 . . 40.37(11) ?
    C14 N1 C13 . . 121.34(19) ?
    C14 N1 H1N . . 120(2) ?
    C13 N1 H1N . . 115(2) ?
    C5 C1 C2 . . 107.3(2) ?
    C5 C1 C11 . . 125.2(2) ?
    C2 C1 C11 . . 127.4(2) ?
    C5 C1 Fe . . 69.63(13) ?
    C2 C1 Fe . . 69.49(13) ?
    C11 C1 Fe . . 123.35(14) ?
    C3 C2 C1 . . 108.0(2) ?
    C3 C2 Fe . . 70.41(13) ?
    C1 C2 Fe . . 69.26(11) ?
    C3 C2 H2 . . 126.0 ?
    C1 C2 H2 . . 126.0 ?
    Fe C2 H2 . . 125.9 ?
    C2 C3 C4 . . 108.5(2) ?
    C2 C3 Fe . . 69.26(12) ?
    C4 C3 Fe . . 69.64(13) ?
    C2 C3 H3 . . 125.7 ?
    C4 C3 H3 . . 125.7 ?
    Fe C3 H3 . . 126.9 ?
    C3 C4 C5 . . 108.4(2) ?
    C3 C4 Fe . . 69.99(14) ?
    C5 C4 Fe . . 69.44(13) ?
    C3 C4 H4 . . 125.8 ?
    C5 C4 H4 . . 125.8 ?
    Fe C4 H4 . . 126.4 ?
    C4 C5 C1 . . 107.8(2) ?
    C4 C5 Fe . . 70.03(14) ?
    C1 C5 Fe . . 69.19(13) ?
    C4 C5 H5 . . 126.1 ?
    C1 C5 H5 . . 126.1 ?
    Fe C5 H5 . . 126.2 ?
    C7 C6 C10 . . 107.3(2) ?
    C7 C6 Fe . . 69.41(14) ?
    C10 C6 Fe . . 69.88(14) ?
    C7 C6 H6 . . 126.3 ?
    C10 C6 H6 . . 126.3 ?
    Fe C6 H6 . . 126.0 ?
    C8 C7 C6 . . 108.3(2) ?
    C8 C7 Fe . . 70.14(15) ?
    C6 C7 Fe . . 70.12(15) ?
    C8 C7 H7 . . 125.8 ?
    C6 C7 H7 . . 125.8 ?
    Fe C7 H7 . . 125.5 ?
    C7 C8 C9 . . 107.6(3) ?
    C7 C8 Fe . . 69.67(16) ?
    C9 C8 Fe . . 69.81(15) ?
    C7 C8 H8 . . 126.2 ?
    C9 C8 H8 . . 126.2 ?
    Fe C8 H8 . . 125.9 ?
    C10 C9 C8 . . 108.7(2) ?
    C10 C9 Fe . . 70.32(14) ?
    C8 C9 Fe . . 69.99(15) ?
    C10 C9 H9 . . 125.6 ?
    C8 C9 H9 . . 125.6 ?
    Fe C9 H9 . . 125.6 ?
    C9 C10 C6 . . 108.0(2) ?
    C9 C10 Fe . . 69.76(14) ?
    C6 C10 Fe . . 69.75(13) ?
    C9 C10 H10 . . 126.0 ?
    C6 C10 H10 . . 126.0 ?
    Fe C10 H10 . . 126.0 ?
    O1 C11 C1 . . 121.1(2) ?
    O1 C11 C12 . . 121.6(2) ?
    C1 C11 C12 . . 117.2(2) ?
    C11 C12 C13 . . 115.0(2) ?
    C11 C12 H12A . . 108.5 ?
    C13 C12 H12A . . 108.5 ?
    C11 C12 H12B . . 108.5 ?
    C13 C12 H12B . . 108.5 ?
    H12A C12 H12B . . 107.5 ?
    N1 C13 C12 . . 110.61(18) ?
    N1 C13 H13A . . 109.5 ?
    C12 C13 H13A . . 109.5 ?
    N1 C13 H13B . . 109.5 ?
    C12 C13 H13B . . 109.5 ?
    H13A C13 H13B . . 108.1 ?
    C19 C14 N1 . . 121.6(2) ?
    C19 C14 C15 . . 119.5(2) ?
    N1 C14 C15 . . 118.9(2) ?
    C16 C15 C14 . . 118.4(2) ?
    C16 C15 C20 . . 121.5(2) ?
    C14 C15 C20 . . 120.1(2) ?
    C17 C16 C15 . . 121.8(2) ?
    C17 C16 H16 . . 119.1 ?
    C15 C16 H16 . . 119.1 ?
    C18 C17 C16 . . 119.6(2) ?
    C18 C17 H17 . . 120.2 ?
    C16 C17 H17 . . 120.2 ?
    C17 C18 C19 . . 120.4(3) ?
    C17 C18 H18 . . 119.8 ?
    C19 C18 H18 . . 119.8 ?
    C18 C19 C14 . . 120.3(2) ?
    C18 C19 H19 . . 119.8 ?
    C14 C19 H19 . . 119.8 ?
    C15 C20 H20A . . 109.5 ?
    C15 C20 H20B . . 109.5 ?
    H20A C20 H20B . . 109.5 ?
    C15 C20 H20C . . 109.5 ?
    H20A C20 H20C . . 109.5 ?
    H20B C20 H20C . . 109.5 ?
loop_
    _geom_hbond_atom_site_label_D
    _geom_hbond_atom_site_label_H
    _geom_hbond_atom_site_label_A
    _geom_hbond_site_symmetry_A
    _geom_hbond_distance_DH
    _geom_hbond_distance_HA
    _geom_hbond_distance_DA
    _geom_hbond_angle_DHA
    _geom_hbond_publ_flag
    C12 H12A O1 4_566 0.97 2.38 3.182(3) 139 y
    C19 H19 Cg1 4_566 0.93 2.98 3.838(3) 160 y
_iucr_refine_instructions_details
;
TITL DS-229_738 in P2(1)/c
CELL  0.71073  12.1343  17.8010   7.5464   90.000   92.946   90.000
ZERR     4.00   0.0004   0.0007   0.0002    0.005    0.003    0.005
LATT   1
SYMM  - X, 1/2 + Y, 1/2 - Z
SFAC  C    H    N    O    FE
UNIT  80   84   4    4    4
MERG   2
FMAP   2
PLAN   12
ACTA    52.64
BOND $H
L.S.   8
MPLA 5 C1 C2 C3 C4 C5
MPLA 6 C14 C15 C16 C17 C18 C19
MPLA 5 C1 C2 C3 C4 C5
MPLA 6 C14 C15 C16 C17 C18 C19
CONF O1 C11 C1 C5
CONF C1 C11 C12 C13
CONF C11 C12 C13 N1
CONF C12 C13 N1 C14
CONF O1 C11 C12 C13
WGHT    0.039600    0.231300
FVAR       5.80107
FE    5    0.805894    0.094395    0.513463    11.00000    0.04343    0.03311 =
         0.02940   -0.00362   -0.00236   -0.00300
O1    4    0.617407    0.268455    0.545228    11.00000    0.06367    0.04990 =
         0.06968    0.01843   -0.00965   -0.00047
N1    3    0.410874    0.152062    0.405010    11.00000    0.03872    0.05258 =
         0.03664   -0.01083    0.00179    0.00248
C1    1    0.737522    0.175929    0.660793    11.00000    0.04755    0.03819 =
         0.02865   -0.00813   -0.00083   -0.00345
C2    1    0.763516    0.111246    0.767753    11.00000    0.05429    0.05337 =
         0.02525   -0.00303   -0.00327    0.00118
AFIX  43
H2    2    0.713591    0.082612    0.828418    11.00000   -1.20000
AFIX   0
C3    1    0.877926    0.098630    0.764913    11.00000    0.06151    0.06158 =
         0.03709   -0.00998   -0.01738    0.01036
AFIX  43
H3    2    0.916683    0.060356    0.824358    11.00000   -1.20000
AFIX   0
C4    1    0.923959    0.153901    0.656552    11.00000    0.04172    0.06641 =
         0.05250   -0.02275   -0.00617   -0.00444
AFIX  43
H4    2    0.998034    0.157964    0.631912    11.00000   -1.20000
AFIX   0
C5    1    0.838313    0.201987    0.591927    11.00000    0.05232    0.03602 =
         0.04698   -0.01230   -0.00113   -0.01044
AFIX  43
H5    2    0.846104    0.243199    0.517870    11.00000   -1.20000
AFIX   0
C6    1    0.706421    0.074794    0.292609    11.00000    0.06050    0.06263 =
         0.04546   -0.02219   -0.02125    0.01304
AFIX  43
H6    2    0.642983    0.101493    0.258329    11.00000   -1.20000
AFIX   0
C7    1    0.712157    0.010878    0.402120    11.00000    0.07124    0.06303 =
         0.05091   -0.02292    0.00799   -0.03018
AFIX  43
H7    2    0.652818   -0.012151    0.453401    11.00000   -1.20000
AFIX   0
C8    1    0.822080   -0.012110    0.420736    11.00000    0.09238    0.03359 =
         0.05123   -0.00641   -0.00860    0.00592
AFIX  43
H8    2    0.848917   -0.053107    0.486023    11.00000   -1.20000
AFIX   0
C9    1    0.884536    0.037592    0.323577    11.00000    0.05691    0.05922 =
         0.05372   -0.02155    0.00533    0.00187
AFIX  43
H9    2    0.960532    0.035361    0.313519    11.00000   -1.20000
AFIX   0
C10   1    0.814342    0.090899    0.244471    11.00000    0.08560    0.04989 =
         0.03030   -0.00283    0.00633   -0.00673
AFIX  43
H10   2    0.835064    0.130292    0.172388    11.00000   -1.20000
AFIX   0
C11   1    0.627838    0.208049    0.618334    11.00000    0.04982    0.04044 =
         0.02764   -0.00724   -0.00433   -0.00201
C12   1    0.529484    0.163869    0.674206    11.00000    0.05106    0.05204 =
         0.03167   -0.00234   -0.00199   -0.00394
AFIX  23
H12A  2    0.523066    0.170417    0.800866    11.00000   -1.20000
H12B  2    0.542965    0.110988    0.653104    11.00000   -1.20000
AFIX   0
C13   1    0.420571    0.185280    0.580411    11.00000    0.04463    0.05348 =
         0.03724   -0.01120    0.00173    0.00151
AFIX  23
H13A  2    0.360207    0.168111    0.649487    11.00000   -1.20000
H13B  2    0.415722    0.239522    0.570529    11.00000   -1.20000
AFIX   0
C14   1    0.311204    0.152734    0.304730    11.00000    0.03870    0.03407 =
         0.03691    0.00243    0.00076   -0.00624
C15   1    0.302457    0.111375    0.145727    11.00000    0.04967    0.04154 =
         0.03541   -0.00020    0.00180   -0.01090
C16   1    0.201923    0.109708    0.051704    11.00000    0.06562    0.05990 =
         0.04198   -0.00230   -0.00684   -0.01948
AFIX  43
H16   2    0.195072    0.082205   -0.053061    11.00000   -1.20000
AFIX   0
C17   1    0.111319    0.147730    0.108898    11.00000    0.05009    0.07827 =
         0.05610    0.01899   -0.01518   -0.01461
AFIX  43
H17   2    0.044288    0.145512    0.043578    11.00000   -1.20000
AFIX   0
C18   1    0.120587    0.188633    0.261912    11.00000    0.04562    0.05826 =
         0.06117    0.01597    0.00072    0.00247
AFIX  43
H18   2    0.059679    0.214428    0.300678    11.00000   -1.20000
AFIX   0
C19   1    0.220215    0.191933    0.359776    11.00000    0.04459    0.04401 =
         0.04371    0.00241    0.00082    0.00004
AFIX  43
H19   2    0.226157    0.220566    0.462904    11.00000   -1.20000
AFIX   0
C20   1    0.400592    0.069224    0.083650    11.00000    0.06896    0.06402 =
         0.04544   -0.02001    0.00670   -0.00643
AFIX 137
H20A  2    0.380128    0.042868   -0.024051    11.00000   -1.50000
H20B  2    0.425444    0.033881    0.173111    11.00000   -1.50000
H20C  2    0.458903    0.103993    0.062228    11.00000   -1.50000
AFIX   0
H1N   2    0.463340    0.148709    0.360855    11.00000    0.05184
HKLF    4
REM  DS-229_738 in P2(1)/c
REM R1 =  0.0392 for   2843 Fo > 4sig(Fo)  and  0.0581 for all   3694 data
REM    213 parameters refined using      0 restraints
END
WGHT      0.0396      0.2312
REM Highest difference peak  0.277,  deepest hole -0.284,  1-sigma level  0.051
Q1    1   0.8857  0.0955  0.4809  11.00000  0.05    0.28
Q2    1   0.7379  0.0909  0.5701  11.00000  0.05    0.27
Q3    1   0.7219  0.0742  0.5037  11.00000  0.05    0.25
Q4    1   0.7276  0.1191  0.5271  11.00000  0.05    0.25
Q5    1   0.8742  0.1373  0.5642  11.00000  0.05    0.22
Q6    1   0.8884  0.0608  0.5335  11.00000  0.05    0.21
Q7    1  -0.0265  0.1774  0.4125  11.00000  0.05    0.20
Q8    1   0.4799  0.1853  0.6286  11.00000  0.05    0.20
Q9    1   0.6879  0.1989  0.6585  11.00000  0.05    0.20
Q10   1   0.7586  0.0706  0.2497  11.00000  0.05    0.20
Q11   1   0.4771  0.1109  0.4171  11.00000  0.05    0.19
Q12   1   0.7443  0.1527  0.7218  11.00000  0.05    0.19
;
data_global
_journal_date_recd_electronic     2012-06-20
_journal_date_accepted     2012-06-25
_journal_name_full     'Acta Crystallographica, Section E'
_journal_year     2012
_journal_volume     68
_journal_issue      7
_journal_page_first     m995
_journal_page_last     m996
_journal_paper_category     QM
_journal_paper_doi     10.1107/S1600536812028802
_journal_coeditor_code     BT5950
_publ_contact_author_name     'Leka Zorica'
_publ_contact_author_address
;
Faculty of Metallurgy and Technology
University of Montenegro
Cetinjski put bb
81000 Podgorica
Montenegro
Serbia
;
_publ_contact_author_email     zorica@ac.me
_publ_contact_author_fax     '+ 382 20 245 406'
_publ_contact_author_phone     '+ 382 20 245 406'
_publ_section_title
;
1-Ferrocenyl-3-(2-methylanilino)propan-1-one
;
loop_
    _publ_author_name
    _publ_author_footnote
    _publ_author_address
    "Leka, Zorica" .
;
Faculty of Metallurgy and Technology
University of Montenegro
Cetinjski put bb
81000 Podgorica
Montenegro
;
    "Novakovi\'c, Sladjana B." .
;
'Vin\<ca' Institute of Nuclear Sciences
Laboratory of Theoretical Physics and Condensed Matter Physics
PO Box 522
University of Belgrade
11001 Belgrade
Serbia
;
    "Pejovi\'c, Anka" .
;
Department of Chemistry, Faculty of Science
University of Kragujevac
R. Domanovi\'ca 12
34000 Kragujevac
Serbia
;
    "Bogdanovi\'c, Goran A." .
;
'Vin\<ca' Institute of Nuclear Sciences
Laboratory of Theoretical Physics and Condensed Matter Physics
PO Box 522
University of Belgrade
11001 Belgrade
Serbia
;
    "Vuki\'cevi\'c, Rastko D." .
;
Department of Chemistry, Faculty of Science
University of Kragujevac,
R. Domanovi\'ca 12
34000 Kragujevac
Serbia
;
