# Supplementary material for: 1-Ferrocenyl-3-(2-methyl­anilino)propan-1-one
Source: Acta Crystallogr Sect E Struct Rep Online. 2012 Jun 30;68(Pt 7):m995–6. doi: 10.1107/S1600536812028802 (PMC3393239; doi:10.1107/S1600536812028802)
Supplement: Supplementary file 2 [file e-68-0m995-Isup2.hkl]

#
# h,k,l, Fc-squared, Fo-squared, sigma(Fo-squared) and status flag
#
data_I
_shelx_title ' DS-229_738 in P2(1)/c'
_shelx_refln_list_code          4
_shelx_F_calc_maximum      176.86
_exptl_crystal_F_000       728.00
_reflns_d_resolution_high  0.7339
 
loop_
 _symmetry_equiv_pos_as_xyz
 'x, y, z'
 '-x, y+1/2, -z+1/2'
 '-x, -y, -z'
 'x, -y-1/2, z-1/2'
 
_cell_length_a    12.1343
_cell_length_b    17.8010
_cell_length_c     7.5464
_cell_angle_alpha  90.000
_cell_angle_beta   92.946
_cell_angle_gamma  90.000
 
_shelx_F_squared_multiplier     1.000
 
loop_
 _refln_index_h
 _refln_index_k
 _refln_index_l
 _refln_F_squared_calc
 _refln_F_squared_meas
 _refln_F_squared_sigma
 _refln_observed_status
   2   0   0    29006.02    26694.87    434.70 o
   3   0   0    13587.72    12487.83    217.52 o
   4   0   0     3027.29     2714.16     44.71 o
   5   0   0     5527.66     5047.08     78.33 o
   6   0   0        1.89        5.97      2.32 o
   7   0   0      177.04      134.99     10.34 o
   8   0   0     1429.64     1352.64     36.73 o
   9   0   0       35.95       26.11      6.09 o
  10   0   0     2895.62     2894.96     63.99 o
  11   0   0      110.30      114.80     12.70 o
  12   0   0      329.59      313.62     16.07 o
  13   0   0      196.15      230.79     18.79 o
  14   0   0       26.66       24.87      7.95 o
  15   0   0       57.22       40.50     14.91 o
   2   1   0     2128.88     2188.48     46.54 o
   3   1   0      939.25      951.88     21.13 o
   4   1   0     1019.75     1056.04     28.04 o
   5   1   0      393.39      369.11     16.87 o
   6   1   0     1623.49     1494.86     28.64 o
   7   1   0      471.82      440.68     13.12 o
   8   1   0       79.70       74.00      4.65 o
   9   1   0       91.72       81.79      4.34 o
  10   1   0     1816.35     1819.23     29.95 o
  11   1   0       17.62       15.46      3.64 o
  12   1   0      119.09      111.83      7.64 o
  13   1   0        1.14        0.43      3.95 o
  14   1   0        2.46        0.85      4.76 o
  15   1   0       21.00       48.31     17.49 o
   2   2   0     4242.78     4291.64     56.08 o
   3   2   0     1066.53     1042.87     32.59 o
   4   2   0      869.39      887.57     20.13 o
   5   2   0       17.52       31.10      4.18 o
   6   2   0      813.49      770.96     18.30 o
   7   2   0        4.31        6.18      2.19 o
   8   2   0      993.05      962.11     18.72 o
   9   2   0        1.78        0.56      2.45 o
  10   2   0      273.72      288.42     11.07 o
  11   2   0       67.02       69.53      5.99 o
  12   2   0       32.69       18.51      3.66 o
  13   2   0      106.28      109.95     10.67 o
  14   2   0        2.93       -1.55      4.23 o
  15   2   0       13.00       -4.00      9.30 o
   1   3   0     7537.00     7585.81    101.99 o
   2   3   0    19720.54    18625.79    267.62 o
   3   3   0     5040.79     5054.30     62.96 o
   4   3   0     2682.48     2561.13     42.43 o
   5   3   0      260.64      293.21     12.08 o
   6   3   0      323.89      265.38     12.02 o
   7   3   0     1368.53     1178.04     35.27 o
   8   3   0      784.44      772.32     36.53 o
   9   3   0     1044.87     1031.34     22.63 o
  10   3   0        4.53       -1.98      3.62 o
  11   3   0      221.59      234.34     11.43 o
  12   3   0      435.50      464.22     18.05 o
  13   3   0       25.33       16.66      5.81 o
  14   3   0      227.18      253.74     16.67 o
  15   3   0       16.66       35.79     13.36 o
   0   4   0    21625.83    20995.81    347.72 o
   1   4   0      882.53      966.71     15.93 o
   2   4   0     3064.47     3236.02     70.37 o
   3   4   0     4397.84     4210.76     49.39 o
   4   4   0     1462.64     1541.40     24.72 o
   5   4   0      363.71      309.32     14.37 o
   6   4   0       51.71       46.50      5.52 o
   7   4   0      391.19      360.82     15.36 o
   8   4   0     1795.28     1633.03     38.63 o
   9   4   0      232.95      262.54     13.54 o
  10   4   0      821.15      809.95     21.06 o
  11   4   0        6.03        7.84      3.53 o
  12   4   0       21.22       27.23      4.60 o
  13   4   0      111.52      114.75     12.33 o
  14   4   0       10.08       15.16      5.69 o
  15   4   0       69.23      102.24     20.79 o
   1   5   0     5531.64     5666.83     62.82 o
   2   5   0      125.13      136.24      6.19 o
   3   5   0      384.75      399.94     17.62 o
   4   5   0       36.31       40.65      3.76 o
   5   5   0     1232.73     1396.93     30.76 o
   6   5   0       27.52       38.76      5.93 o
   7   5   0        9.07        8.76      3.56 o
   8   5   0      113.88      126.21     10.21 o
   9   5   0      421.08      392.09     18.22 o
  10   5   0      169.89      156.71     10.42 o
  11   5   0      324.07      317.42     13.85 o
  12   5   0       18.18       26.04      4.89 o
  13   5   0        5.16       -0.53      4.66 o
  14   5   0        1.66        1.12      4.95 o
  15   5   0       20.99       21.50     11.19 o
   0   6   0      715.88      755.85     27.46 o
   1   6   0      527.64      503.20     12.77 o
   2   6   0     5893.26     5712.78     95.25 o
   3   6   0     2015.57     2034.40     30.86 o
   4   6   0        6.51        6.36      5.54 o
   5   6   0     6175.76     6035.37     91.55 o
   6   6   0     1372.27     1269.16     31.50 o
   7   6   0     1239.41     1293.17     35.61 o
   8   6   0      791.24      666.24     37.97 o
   9   6   0       34.73       40.84      6.87 o
  10   6   0      612.80      621.23     24.76 o
  11   6   0      188.97      199.03     12.21 o
  12   6   0      229.52      247.22     12.64 o
  13   6   0      112.41      138.03     12.21 o
  14   6   0        6.76        3.02      5.01 o
  15   6   0       29.97       59.79     18.94 o
   1   7   0     6673.79     6475.40    166.38 o
   2   7   0     1060.49     1074.32     30.62 o
   3   7   0       31.27       34.75      4.84 o
   4   7   0     6682.20     6756.20     97.58 o
   5   7   0      354.97      364.17     15.60 o
   6   7   0     2869.61     2990.34     55.41 o
   7   7   0       80.56       75.47      7.89 o
   8   7   0       77.49       62.91      7.77 o
   9   7   0      804.96      820.98     28.22 o
  10   7   0       55.46       53.35      7.86 o
  11   7   0      170.29      164.71     13.69 o
  12   7   0      140.64      167.66     30.81 o
  13   7   0        4.00       17.15      5.26 o
  14   7   0      106.71      113.89     11.63 o
   0   8   0      166.60      206.14     15.92 o
   1   8   0       34.31       46.41      9.20 o
   2   8   0      205.34      213.98      9.52 o
   3   8   0       64.70       77.00      7.26 o
   4   8   0       63.56       55.87     10.42 o
   5   8   0        0.70        6.83      4.39 o
   6   8   0       96.12       99.71      9.31 o
   7   8   0       70.75       78.38     13.25 o
   8   8   0       68.01       69.39      8.81 o
   9   8   0        1.03        1.57      3.87 o
  10   8   0       19.20       14.38      5.08 o
  11   8   0        5.91       20.70      6.09 o
  12   8   0        7.94       12.87      7.73 o
  13   8   0        3.81        6.52      5.95 o
  14   8   0        1.69        3.58      5.55 o
   1   9   0     4239.51     4122.12    100.45 o
   2   9   0      973.41     1005.20     22.81 o
   3   9   0     1326.66     1376.29     33.74 o
   4   9   0     1816.41     1754.16     45.12 o
   5   9   0      525.07      498.32     25.58 o
   6   9   0      446.40      450.17     21.55 o
   7   9   0     1368.23     1365.52     38.63 o
   8   9   0       21.98       27.99      6.00 o
   9   9   0      491.34      464.74     21.89 o
  10   9   0      246.78      244.09     16.65 o
  11   9   0       84.78       78.80     10.69 o
  12   9   0      222.15      238.90     25.90 o
  13   9   0        6.33       -1.94      5.26 o
  14   9   0       56.98       61.45      9.08 o
   0  10   0     5994.95     6040.79    131.89 o
   1  10   0     1078.63     1019.39     29.31 o
   2  10   0     7481.05     7481.77    110.80 o
   3  10   0     4342.68     4643.99     77.85 o
   4  10   0      364.92      415.76     27.70 o
   5  10   0     3191.43     3320.00     63.51 o
   6  10   0      951.73      931.84     37.80 o
   7  10   0      469.39      480.35     21.72 o
   8  10   0      568.26      573.07     24.26 o
   9  10   0        0.32        9.80      5.72 o
  10  10   0      199.98      246.53     17.03 o
  11  10   0      177.24      190.79     15.55 o
  12  10   0      151.17      142.75     20.87 o
  13  10   0      166.84      176.43     24.02 o
  14  10   0        6.69        7.84      7.90 o
   1  11   0      227.40      266.58     16.22 o
   2  11   0       21.39       33.87      8.05 o
   3  11   0      118.54      123.46     10.77 o
   4  11   0      144.78      147.16     15.35 o
   5  11   0      199.02      240.17     15.54 o
   6  11   0       85.42       89.60     10.56 o
   7  11   0       72.21       73.69      9.28 o
   8  11   0       27.93       23.93      6.67 o
   9  11   0        8.62       21.20     10.91 o
  10  11   0       35.93       53.63      8.94 o
  11  11   0        4.12       12.33      5.56 o
  12  11   0        2.56       11.78      9.41 o
  13  11   0        7.36        8.61      8.00 o
  14  11   0        0.37       -1.11     10.52 o
   0  12   0     2421.54     2455.18     75.23 o
   1  12   0        0.76       10.32      8.97 o
   2  12   0      515.65      489.85     21.64 o
   3  12   0      538.90      513.61     31.74 o
   4  12   0      200.90      198.77     14.22 o
   5  12   0      296.08      322.77     18.45 o
   6  12   0       50.69       63.28      9.68 o
   7  12   0       21.85       26.36      7.30 o
   8  12   0      491.09      474.01     24.41 o
   9  12   0       46.46       45.26      8.96 o
  10  12   0      221.01      254.71     18.17 o
  11  12   0       90.91       68.67     10.56 o
  12  12   0        1.21        5.51      7.44 o
  13  12   0       69.91       64.47     15.85 o
  14  12   0        5.40       -2.53      8.70 o
   1  13   0     1905.71     1926.86     47.74 o
   2  13   0      814.89      885.25     31.06 o
   3  13   0      530.30      571.79     34.70 o
   4  13   0      975.84      957.38     45.93 o
   5  13   0       20.64       22.61      6.99 o
   6  13   0      216.01      246.99     18.40 o
   7  13   0      218.53      208.58     16.74 o
   8  13   0       63.52       59.68      9.84 o
   9  13   0      249.56      256.64     18.65 o
  10  13   0       30.23       29.76      8.03 o
  11  13   0      176.47      179.57     18.78 o
  12  13   0      114.88      126.40     21.28 o
  13  13   0        0.02       -2.31      7.08 o
   0  14   0      387.52      397.47     29.60 o
   1  14   0      130.37      139.20     13.20 o
   2  14   0      355.95      321.14     26.29 o
   3  14   0      590.07      604.50     36.99 o
   4  14   0      211.78      255.31     24.57 o
   5  14   0       86.37       79.78     10.54 o
   6  14   0        0.17        9.61      5.81 o
   7  14   0       73.74       84.18     11.28 o
   8  14   0       11.39       24.64     11.62 o
   9  14   0      140.47      100.84     12.21 o
  10  14   0       26.79       33.71      7.89 o
  11  14   0        0.30        4.80      9.29 o
  12  14   0       23.76        3.96      7.49 o
  13  14   0       52.14       74.61     17.80 o
   1  15   0      425.46      407.78     22.42 o
   2  15   0      109.83      118.02     13.01 o
   3  15   0       30.58       33.12     11.53 o
   4  15   0      216.40      230.29     24.04 o
   5  15   0       23.06       35.56     12.17 o
   6  15   0      125.94      160.09     15.35 o
   7  15   0      181.72      175.76     31.08 o
   8  15   0        4.06       18.10     10.67 o
   9  15   0      145.32      153.45     15.17 o
  10  15   0       56.49       50.42     13.02 o
  11  15   0       57.32       63.03     15.84 o
  12  15   0       31.62        3.97      8.18 o
   0  16   0     1414.68     1399.55     63.00 o
   1  16   0      106.56      112.08     12.84 o
   2  16   0      246.41      222.64     17.43 o
   3  16   0      495.29      477.29     36.37 o
   4  16   0        7.53       10.91      8.90 o
   5  16   0      373.17      385.19     32.59 o
   6  16   0      214.82      211.71     24.55 o
   7  16   0      286.62      319.42     36.11 o
   8  16   0      349.28      369.68     23.45 o
   9  16   0        0.69        6.52     13.81 o
  10  16   0      226.83      214.19     27.08 o
  11  16   0       64.32       80.50     18.89 o
   1  17   0      457.38      444.88     25.36 o
   2  17   0      349.13      402.53     24.19 o
   3  17   0        7.92       -2.68      6.90 o
   4  17   0      704.40      690.02     44.46 o
   5  17   0        0.09        7.34     10.96 o
   6  17   0      265.36      277.05     28.66 o
   7  17   0        0.44        9.55     10.99 o
   8  17   0      113.58      115.09     19.59 o
   9  17   0        8.18        5.36      9.13 o
  10  17   0        0.89        6.64     11.13 o
   0  18   0       25.74       37.95     14.05 o
   1  18   0       81.87       87.31     13.14 o
   2  18   0       14.76       17.12     11.27 o
   3  18   0      123.71      107.73     20.17 o
   4  18   0       53.59       39.75     15.16 o
   5  18   0       64.50       55.30     14.39 o
   6  18   0       32.01       48.70     15.03 o
   7  18   0        0.05       21.31     10.43 o
   8  18   0       19.95       12.74      9.38 o
   9  18   0        1.04        3.47      7.47 o
  10  18   0        4.38       14.52     10.78 o
   1  19   0      369.49      387.91     25.82 o
   2  19   0      543.96      557.90     43.21 o
   3  19   0       31.73       50.78     16.80 o
   4  19   0      531.53      536.31     41.70 o
   5  19   0      144.32      120.43     20.45 o
   6  19   0      235.99      218.59     26.97 o
   7  19   0      245.82      282.84     30.74 o
   8  19   0        0.73        2.39      8.92 o
   9  19   0      153.25      165.25     24.33 o
   0  20   0      496.94      440.66     39.76 o
   1  20   0       84.91       75.12     12.99 o
   2  20   0      146.50      190.94     26.88 o
   3  20   0      231.34      260.73     30.50 o
   4  20   0        6.02       -1.20      7.75 o
   5  20   0      129.39      133.22     22.91 o
   6  20   0       59.41       65.03     16.77 o
   7  20   0       52.88       58.62     16.45 o
   8  20   0      110.63      131.46     23.07 o
   9  20   0       11.22       13.08     10.85 o
   1  21   0       71.09       66.18     12.15 o
   2  21   0        0.79       -7.03     10.67 o
   3  21   0       14.81        9.14     12.76 o
   4  21   0        0.93       -4.04     11.40 o
   5  21   0        2.01       -0.63      8.70 o
   6  21   0        0.07        3.18      8.74 o
   7  21   0        6.56       -9.66     10.51 o
   0  22   0       53.96       74.43     20.48 o
   1  22   0       46.18       67.32     18.68 o
   2  22   0       58.17       55.17     15.70 o
   3  22   0      159.73      159.74     26.61 o
   4  22   0        1.40       21.95     11.23 o
 -16   1   1       11.04        4.17      7.55 o
 -15   1   1       64.64       47.87     10.25 o
 -14   1   1        0.06       -4.63      4.63 o
 -13   1   1      247.77      276.31     16.27 o
 -12   1   1        9.34        3.40      3.74 o
 -11   1   1      191.13      181.71     11.78 o
 -10   1   1      197.92      214.68      9.38 o
  -9   1   1       45.41       37.06      3.84 o
  -8   1   1      718.77      638.72     19.77 o
  -7   1   1       18.23        8.36      2.61 o
  -6   1   1      878.77      848.03     22.66 o
  -5   1   1      592.71      544.06     10.39 o
  -4   1   1      327.02      317.96      5.88 o
  -3   1   1     7111.94     6979.25     95.90 o
  -2   1   1     3869.42     4050.58     43.46 o
  -1   1   1      114.76      136.23      4.89 o
   1   1   1     4277.94     4442.06     83.07 o
   2   1   1     5080.50     5235.23     46.72 o
   3   1   1     1749.81     1731.22     17.76 o
   4   1   1       95.14      107.91      3.49 o
   5   1   1     4257.76     4184.65     47.37 o
   6   1   1      564.53      475.54     10.33 o
   7   1   1      754.03      663.74     13.23 o
   8   1   1     2530.85     2512.95     45.71 o
   9   1   1       15.82       12.23      2.34 o
  10   1   1      695.93      713.09     19.99 o
  11   1   1      287.89      312.16     12.03 o
  12   1   1      125.39      120.42      8.04 o
  13   1   1      122.53      131.25      8.74 o
  14   1   1        1.01       12.42      8.20 o
  15   1   1       30.40       17.70     13.05 o
 -16   2   1       32.24       29.08     12.47 o
 -15   2   1       16.10        3.91      7.47 o
 -14   2   1       73.53      105.03     11.31 o
 -13   2   1        8.75        9.72      5.32 o
 -12   2   1      653.25      748.98     26.74 o
 -11   2   1     1104.15     1190.67     33.81 o
 -10   2   1     1671.73     1712.55     28.15 o
  -9   2   1     1117.20     1081.87     32.78 o
  -8   2   1       34.10       25.06      3.12 o
  -7   2   1      553.26      501.10     13.00 o
  -6   2   1      579.15      467.87     12.87 o
  -5   2   1       46.77       39.72      3.39 o
  -4   2   1      500.21      465.99      7.84 o
  -3   2   1     4655.98     4694.79     38.07 o
  -2   2   1    16095.77    15827.87    150.64 o
  -1   2   1    15908.17    16014.96    186.63 o
   0   2   1      834.00      905.71     15.87 o
   1   2   1    13425.32    13836.70    233.53 o
   2   2   1     2719.70     2927.19     42.00 o
   3   2   1      202.34      210.67      5.76 o
   4   2   1     5572.21     5369.61     53.13 o
   5   2   1      481.97      503.18     10.45 o
   6   2   1     2580.59     2636.33     33.65 o
   7   2   1     3660.00     3580.03     61.06 o
   8   2   1     1235.25     1208.84     18.56 o
   9   2   1      707.31      678.06     13.84 o
  10   2   1        1.65       -0.34      2.78 o
  11   2   1      191.97      183.71      9.39 o
  12   2   1      132.38      146.52      8.80 o
  13   2   1       23.49       15.08      3.68 o
  14   2   1      136.51      159.68     26.72 o
  15   2   1      117.30      169.21     27.95 o
 -16   3   1        0.18       -0.71      6.52 o
 -15   3   1       28.68       16.73      8.02 o
 -14   3   1        6.05        2.20      4.97 o
 -13   3   1        1.57       -3.68      5.59 o
 -12   3   1      129.31      133.21     11.79 o
 -11   3   1      181.34      162.89     10.79 o
 -10   3   1        0.28       -3.82      3.82 o
  -9   3   1        6.89        8.04      2.60 o
  -8   3   1        2.86        1.56      2.23 o
  -7   3   1        0.35       -0.81      2.20 o
  -6   3   1      190.37      218.71     20.38 o
  -5   3   1      705.08      697.01     18.62 o
  -4   3   1      246.51      267.09      5.24 o
  -3   3   1      309.40      320.03      6.64 o
  -2   3   1      368.80      405.95      7.86 o
  -1   3   1    31278.47    28704.79    334.00 o
   0   3   1     2733.46     2777.80     39.73 o
   1   3   1     7966.12     8397.30    149.18 o
   2   3   1     3078.36     3136.28     56.18 o
   3   3   1        1.63        6.67      1.71 o
   4   3   1      401.15      404.84     10.63 o
   5   3   1     2452.83     2541.05     29.95 o
   6   3   1     2000.37     2137.55     34.12 o
   7   3   1      118.74      129.57      8.24 o
   8   3   1      380.25      322.04     13.03 o
   9   3   1        1.11        8.20      4.36 o
  10   3   1        2.80        2.95      4.17 o
  11   3   1       45.39       38.90      5.03 o
  12   3   1        7.18       13.20      3.76 o
  13   3   1        0.40       -2.75      3.39 o
  14   3   1        7.99       38.36     14.71 o
  15   3   1        1.97       -3.67      8.29 o
 -16   4   1        7.75        9.32      7.37 o
 -15   4   1        3.65       -4.40      4.96 o
 -14   4   1      136.84      147.31     13.11 o
 -13   4   1       16.32       31.16      7.23 o
 -12   4   1       11.96       10.43      4.49 o
 -11   4   1       57.83       66.17      6.60 o
 -10   4   1      136.71      128.39      9.36 o
  -9   4   1      518.04      473.57     18.85 o
  -8   4   1        6.94        4.46      3.05 o
  -7   4   1       81.72       72.00      6.60 o
  -6   4   1     1560.32     1559.01     29.58 o
  -5   4   1       63.71       75.19      4.74 o
  -4   4   1     6122.75     6258.00     59.20 o
  -3   4   1      593.71      594.27      9.43 o
  -2   4   1      787.73      809.11     12.40 o
  -1   4   1    13593.18    13697.44    116.49 o
   0   4   1     1752.98     1826.93     30.43 o
   1   4   1     1996.50     2077.67     49.49 o
   2   4   1      170.75      186.55      6.64 o
   3   4   1       22.59       24.23      2.88 o
   4   4   1     3230.47     3228.92     45.59 o
   5   4   1        0.42        0.25      1.67 o
   6   4   1     2129.33     2104.31     31.37 o
   7   4   1      489.40      442.30     12.13 o
   8   4   1       60.99       46.67      6.63 o
   9   4   1     3412.15     3470.17     69.09 o
  10   4   1       15.97       18.10      4.35 o
  11   4   1      865.57      867.57     22.97 o
  12   4   1      124.94      153.52     10.05 o
  13   4   1        0.00        0.89      3.77 o
  14   4   1       91.25      119.85     23.14 o
 -16   5   1       54.31       62.58     17.01 o
 -15   5   1      114.46      137.48     13.73 o
 -14   5   1       16.58        9.33      5.12 o
 -13   5   1      212.05      244.46     20.98 o
 -12   5   1       57.35       64.54      8.54 o
 -11   5   1      201.57      221.80     14.43 o
 -10   5   1      176.21      195.34     11.23 o
  -9   5   1       93.59       83.40      8.89 o
  -8   5   1      918.11      880.63     26.19 o
  -7   5   1      993.05      870.16     25.17 o
  -6   5   1      871.53      859.32     18.58 o
  -5   5   1     1538.81     1473.12     21.37 o
  -4   5   1       31.15       29.16      2.77 o
  -3   5   1     1613.39     1608.74     19.04 o
  -2   5   1       35.48       28.63      2.96 o
  -1   5   1      714.14      711.63     12.46 o
   0   5   1     1379.43     1390.06     26.80 o
   1   5   1      649.42      665.25     25.06 o
   2   5   1      457.60      442.04     13.99 o
   3   5   1     1275.05     1248.69     21.65 o
   4   5   1      160.44      165.81      7.47 o
   5   5   1     2347.06     2195.22     88.42 o
   6   5   1      474.17      423.91     16.71 o
   7   5   1     1453.26     1376.35     24.74 o
   8   5   1      746.08      712.76     16.51 o
   9   5   1       35.01       42.67      7.54 o
  10   5   1      885.44      830.87     23.83 o
  11   5   1      277.22      337.66     14.22 o
  12   5   1       82.55       98.04      8.24 o
  13   5   1      177.94      194.14     18.11 o
  14   5   1       32.08       45.79     15.72 o
 -16   6   1        6.17       -6.56      8.09 o
 -15   6   1        0.03        4.96      5.06 o
 -14   6   1       30.23       39.58      7.94 o
 -13   6   1       24.04       24.88      9.18 o
 -12   6   1        6.76       12.45      4.51 o
 -11   6   1       41.99       36.30      7.82 o
 -10   6   1        0.19       -0.82      3.42 o
  -9   6   1       34.97       42.25      6.22 o
  -8   6   1        9.72       10.34      3.94 o
  -7   6   1       62.96       82.13      7.61 o
  -6   6   1       51.71       39.94      7.53 o
  -5   6   1        3.36        0.79      3.16 o
  -4   6   1      767.87      763.64     16.72 o
  -3   6   1     1298.19     1361.94     18.01 o
  -2   6   1     1354.89     1484.38     20.94 o
  -1   6   1     4695.07     4912.15     49.88 o
   0   6   1      138.56      152.27      7.02 o
   1   6   1       99.39      101.02     10.63 o
   2   6   1      563.59      587.04     43.71 o
   3   6   1       23.67       23.22      4.16 o
   4   6   1     1224.50     1202.40     28.58 o
   5   6   1      255.13      276.53     13.31 o
   6   6   1     1938.51     2004.82     42.20 o
   7   6   1      489.39      486.47     19.67 o
   8   6   1      807.22      804.69     24.52 o
   9   6   1      980.42      918.15     29.95 o
  10   6   1        0.26        0.92      4.02 o
  11   6   1      246.35      230.13     13.26 o
  12   6   1      124.36      136.58      9.60 o
  13   6   1       14.90       15.34      6.56 o
  14   6   1       39.98       50.79     16.44 o
 -15   7   1        0.14        1.58      6.67 o
 -14   7   1        0.01        6.47      5.67 o
 -13   7   1       28.65       24.55      6.71 o
 -12   7   1      101.68       87.56     12.61 o
 -11   7   1      122.87      139.22     19.26 o
 -10   7   1       39.56       43.07     10.95 o
  -9   7   1        7.89        8.45      3.78 o
  -8   7   1      259.89      255.85     16.41 o
  -7   7   1      106.57      118.78     17.02 o
  -6   7   1       99.68       91.41      8.07 o
  -5   7   1     1092.31     1043.91     27.60 o
  -4   7   1      573.04      612.69     28.09 o
  -3   7   1     1666.72     1683.83     28.75 o
  -2   7   1     2727.59     2768.44     42.39 o
  -1   7   1     2638.07     2678.95     38.06 o
   0   7   1      149.38      132.88      8.80 o
   1   7   1     1231.92     1225.42     40.38 o
   2   7   1      377.99      380.28     21.47 o
   3   7   1     2705.90     2719.79    124.01 o
   4   7   1       67.82       86.78      7.76 o
   5   7   1        9.42        9.52      9.43 o
   6   7   1     1495.75     1448.33     35.61 o
   7   7   1      428.59      405.56     18.44 o
   8   7   1      154.23      148.61     11.76 o
   9   7   1      309.34      300.43     17.33 o
  10   7   1       38.82       36.31      6.93 o
  11   7   1       76.91       77.79      9.97 o
  12   7   1        9.12       13.19      4.83 o
  13   7   1      155.15      139.71     13.78 o
  14   7   1        2.55        9.18      7.08 o
 -15   8   1       37.32       58.05     12.91 o
 -14   8   1      169.94      175.86     15.25 o
 -13   8   1       14.68        8.29      5.51 o
 -12   8   1      113.16      123.17     19.73 o
 -11   8   1       26.45       28.27     10.58 o
 -10   8   1        5.82        6.44      4.19 o
  -9   8   1      694.64      678.23     25.41 o
  -8   8   1       35.64       40.45      6.18 o
  -7   8   1     2687.62     2652.76     53.19 o
  -6   8   1     1810.53     1885.13     44.87 o
  -5   8   1      497.84      536.05     20.11 o
  -4   8   1     9621.28     9767.56    151.81 o
  -3   8   1     1529.34     1506.28     27.87 o
  -2   8   1      597.58      575.82     26.00 o
  -1   8   1     6162.84     6114.25     73.07 o
   0   8   1       90.14       89.82     12.00 o
   1   8   1     3833.04     3705.06     87.61 o
   2   8   1     1120.96     1148.17     41.30 o
   3   8   1     1405.65     1496.68     49.50 o
   4   8   1     2529.74     2458.85     48.29 o
   5   8   1      198.72      198.26     12.26 o
   6   8   1     2261.53     2230.97     47.96 o
   7   8   1     1061.04     1039.76     31.25 o
   8   8   1       92.07       92.22      9.70 o
   9   8   1     2173.00     2196.40    101.91 o
  10   8   1      117.71      124.25     12.24 o
  11   8   1      395.21      375.19     21.03 o
  12   8   1      231.27      233.45     14.44 o
  13   8   1        5.16        9.81      7.23 o
  14   8   1       56.23       81.03     19.63 o
 -15   9   1       14.48        7.73      6.72 o
 -14   9   1       14.47       12.70      5.80 o
 -13   9   1       18.63        6.10      8.01 o
 -12   9   1       26.61       25.61     11.87 o
 -11   9   1       90.96       95.30     16.60 o
 -10   9   1        0.81        1.69      4.74 o
  -9   9   1        9.14       10.08      6.20 o
  -8   9   1      148.61      134.19     11.28 o
  -7   9   1      134.71      137.64     11.27 o
  -6   9   1      233.86      264.18     29.50 o
  -5   9   1     1120.06     1111.70     31.09 o
  -4   9   1        0.76       -0.53      3.27 o
  -3   9   1      517.21      493.39     15.57 o
  -2   9   1     1337.12     1314.06     27.54 o
  -1   9   1      737.66      823.00     20.63 o
   0   9   1      141.31      133.81      9.99 o
   1   9   1      587.31      553.89     28.54 o
   2   9   1      363.39      317.30     21.45 o
   3   9   1     2016.76     2001.11     61.36 o
   4   9   1       22.40       20.15      5.52 o
   5   9   1      277.90      277.85     32.10 o
   6   9   1      527.38      510.28     21.32 o
   7   9   1      214.10      223.14     14.64 o
   8   9   1      272.41      287.06     18.22 o
   9   9   1        0.11        9.47      5.40 o
  10   9   1      252.61      251.90     17.19 o
  11   9   1      145.18      150.22     13.81 o
  12   9   1       13.88       10.45     10.82 o
  13   9   1      158.72      131.94     19.68 o
 -15  10   1        0.24       -9.57     11.37 o
 -14  10   1       13.25        3.22      6.27 o
 -13  10   1        1.79       21.18     11.25 o
 -12  10   1       13.21       10.75     11.04 o
 -11  10   1       33.59       25.06     10.82 o
 -10  10   1      144.33      136.25     12.55 o
  -9  10   1       27.65       21.91      6.29 o
  -8  10   1        0.16       -0.43      3.97 o
  -7  10   1       52.84       52.69      7.83 o
  -6  10   1      303.88      307.22     16.82 o
  -5  10   1      159.93      180.72     12.58 o
  -4  10   1      238.00      220.07     11.21 o
  -3  10   1        4.22        7.75      3.78 o
  -2  10   1      194.32      187.13      9.98 o
  -1  10   1      209.03      180.96     12.23 o
   0  10   1       44.73       46.20      7.01 o
   1  10   1      643.52      703.94     24.23 o
   2  10   1       27.25       21.24      6.43 o
   3  10   1       25.35       21.85      5.58 o
   4  10   1      519.92      487.95     29.31 o
   5  10   1       26.71       40.11     15.77 o
   6  10   1      381.02      375.26     24.70 o
   7  10   1        0.84        7.86      5.19 o
   8  10   1        1.81        4.19      5.34 o
   9  10   1        1.13        6.07      5.13 o
  10  10   1       87.75       96.86     11.36 o
  11  10   1        0.10        5.80      6.78 o
  12  10   1        7.59       12.30      5.86 o
  13  10   1       27.77       31.72      9.51 o
 -14  11   1        0.87      -11.28     12.46 o
 -13  11   1      123.54      123.35     21.78 o
 -12  11   1       47.81       68.21     16.84 o
 -11  11   1       76.39       73.69     15.72 o
 -10  11   1      157.72      169.89     14.17 o
  -9  11   1      217.65      185.42     14.62 o
  -8  11   1      201.56      234.43     16.04 o
  -7  11   1       29.32       34.04      7.28 o
  -6  11   1      332.32      321.84     17.93 o
  -5  11   1     1871.49     1943.55     64.37 o
  -4  11   1       39.92       48.05      6.19 o
  -3  11   1     1480.40     1600.22     32.70 o
  -2  11   1     3210.05     3134.32     49.56 o
  -1  11   1        6.99        8.06      5.90 o
   0  11   1     5003.27     5056.15    101.21 o
   1  11   1      333.24      337.08     17.54 o
   2  11   1      768.71      820.79     39.06 o
   3  11   1     1534.67     1434.95     55.06 o
   4  11   1        4.87        8.84      5.58 o
   5  11   1     1690.35     1649.55     42.95 o
   6  11   1       86.60       96.15     10.79 o
   7  11   1      635.37      620.68     26.16 o
   8  11   1      792.35      772.81     30.09 o
   9  11   1       20.60       21.43      6.48 o
  10  11   1      487.55      507.13     25.37 o
  11  11   1      319.45      317.31     20.61 o
  12  11   1       43.18       29.11      7.32 o
  13  11   1      183.49      174.24     23.51 o
 -13  12   1       12.40       17.87     10.35 o
 -12  12   1       98.19      129.36     21.77 o
 -11  12   1       96.06      106.11     19.50 o
 -10  12   1       49.58       34.14      6.47 o
  -9  12   1      340.33      333.98     20.24 o
  -8  12   1        1.02        7.68      5.59 o
  -7  12   1      588.88      522.61     24.14 o
  -6  12   1      282.14      299.25     18.13 o
  -5  12   1        8.75       12.49      6.20 o
  -4  12   1      800.00      814.78     23.58 o
  -3  12   1      288.81      285.93     18.74 o
  -2  12   1        7.71       20.84      7.22 o
  -1  12   1      845.29      840.39     28.78 o
   0  12   1      214.47      250.24     41.52 o
   1  12   1     2628.68     2639.76     56.95 o
   2  12   1      109.76      130.77     16.91 o
   3  12   1      481.94      484.43     31.31 o
   4  12   1      387.91      323.83     25.79 o
   5  12   1      184.53      195.86     21.00 o
   6  12   1      601.25      617.75     26.12 o
   7  12   1       83.14       81.49      9.91 o
   8  12   1       21.79       35.49     12.87 o
   9  12   1      183.41      175.69     15.03 o
  10  12   1       51.26       52.39      9.53 o
  11  12   1      214.62      220.45     17.90 o
  12  12   1        5.00        6.56      6.84 o
  13  12   1        0.58        9.31      8.05 o
 -13  13   1       29.24       36.32     12.80 o
 -12  13   1        2.55        2.90      7.56 o
 -11  13   1       20.80       17.01     10.68 o
 -10  13   1       11.02       15.16      6.16 o
  -9  13   1        4.66       -6.42      6.65 o
  -8  13   1      142.89      131.73     13.16 o
  -7  13   1        0.75        1.34      6.25 o
  -6  13   1      114.68       98.93     11.54 o
  -5  13   1       29.55       27.93      6.16 o
  -4  13   1       85.45       77.41      8.94 o
  -3  13   1      591.34      562.52     20.04 o
  -2  13   1       19.18       31.82      7.53 o
  -1  13   1      304.04      382.28     20.12 o
   0  13   1       14.96       26.36      7.03 o
   1  13   1      112.75      154.00     15.80 o
   2  13   1      213.72      213.17     21.54 o
   3  13   1      292.19      308.97     26.51 o
   4  13   1      284.84      347.43     27.80 o
   5  13   1        1.76       11.69      7.56 o
   6  13   1       18.15       28.78     10.69 o
   7  13   1        6.25       11.23      9.09 o
   8  13   1      293.95      281.97     18.99 o
   9  13   1       63.10       68.50     10.70 o
  10  13   1       28.70       19.22      6.57 o
  11  13   1        2.16        2.22      5.58 o
  12  13   1        0.01       -0.99      5.12 o
 -12  14   1       42.72       42.98     13.35 o
 -11  14   1       85.09      121.20     21.59 o
 -10  14   1        8.28       15.59      8.75 o
  -9  14   1      132.92      127.09     19.38 o
  -8  14   1      102.08       98.72     11.61 o
  -7  14   1      134.77      138.83     16.63 o
  -6  14   1      170.10      149.03     17.88 o
  -5  14   1       10.90       11.52      5.69 o
  -4  14   1      346.59      344.16     16.51 o
  -3  14   1     1042.00     1031.17     34.70 o
  -2  14   1      995.22      983.43     39.34 o
  -1  14   1      923.87      933.73     37.33 o
   0  14   1        3.44        6.53      7.44 o
   1  14   1      212.52      198.80     15.47 o
   2  14   1      535.16      586.04     37.39 o
   3  14   1       80.57       79.20     15.68 o
   4  14   1      639.80      737.27     42.64 o
   5  14   1      102.94       93.69     16.41 o
   6  14   1      251.50      256.48     25.77 o
   7  14   1      444.72      451.06     34.47 o
   8  14   1      269.59      277.71     20.02 o
   9  14   1      460.05      452.11     49.43 o
  10  14   1        1.67       13.16      6.40 o
  11  14   1       59.20       40.26     12.27 o
  12  14   1      135.01      143.18     22.06 o
 -11  15   1       25.16       17.99      7.81 o
 -10  15   1      165.80      224.25     28.12 o
  -9  15   1       24.74       12.78      5.85 o
  -8  15   1      215.73      231.27     18.39 o
  -7  15   1      199.55      237.35     18.12 o
  -6  15   1      199.57      200.74     16.64 o
  -5  15   1       45.85       47.65     15.87 o
  -4  15   1       16.08       17.03      6.62 o
  -3  15   1      228.07      240.06     17.38 o
  -2  15   1       96.69       93.24     11.90 o
  -1  15   1       58.86       68.46     12.05 o
   0  15   1      311.99      300.31     22.88 o
   1  15   1      203.11      235.44     24.91 o
   2  15   1      210.53      209.76     23.68 o
   3  15   1      962.14     1032.63     52.05 o
   4  15   1      156.42      142.09     20.58 o
   5  15   1      611.48      636.89     41.49 o
   6  15   1        6.79        3.90      7.21 o
   7  15   1       41.43       55.75     14.09 o
   8  15   1      265.28      234.91     26.51 o
   9  15   1        2.39       -3.92      5.63 o
  10  15   1      111.02      109.39     32.94 o
  11  15   1       41.79       35.10     16.86 o
  12  15   1       10.31        9.09     10.57 o
 -11  16   1        0.52       -1.97      9.21 o
 -10  16   1        8.87        0.00      8.01 o
  -9  16   1        2.58       -1.80      5.41 o
  -8  16   1        6.27       17.46      6.79 o
  -7  16   1       56.66       39.16      8.60 o
  -6  16   1       45.36       47.26      9.22 o
  -5  16   1        4.51        4.52      5.44 o
  -4  16   1       38.48       41.73      8.51 o
  -3  16   1      113.44      131.89     13.91 o
  -2  16   1       13.71        9.84      7.09 o
  -1  16   1        2.02        1.51     14.69 o
   0  16   1       39.26       37.65      8.83 o
   1  16   1       30.42       38.45     13.82 o
   2  16   1      118.85      140.49     20.28 o
   3  16   1      118.06      109.66     19.02 o
   4  16   1      184.67      181.96     22.91 o
   5  16   1      136.30      119.53     19.82 o
   6  16   1       40.44       46.57     12.37 o
   7  16   1        7.53       10.64      7.81 o
   8  16   1       72.96       53.24     13.94 o
   9  16   1       46.42       61.57     15.18 o
  10  16   1       14.40       24.91     10.30 o
  11  16   1        9.92        9.75      5.93 o
  12  16   1        0.12        0.71      9.76 o
 -10  17   1      113.44       80.68     19.03 o
  -9  17   1        0.91        8.33      5.34 o
  -8  17   1      185.06      176.65     17.50 o
  -7  17   1      153.12      174.50     16.82 o
  -6  17   1       65.27       53.00     12.33 o
  -5  17   1      806.16      881.16     50.09 o
  -4  17   1       28.23       45.17     14.24 o
  -3  17   1      542.61      556.15     28.46 o
  -2  17   1      164.16      185.53     39.41 o
  -1  17   1        6.56        2.89      6.63 o
   0  17   1      984.97      989.96     66.63 o
   1  17   1       17.66       38.37     13.20 o
   2  17   1      341.86      346.58     32.20 o
   3  17   1       30.14       49.15     15.37 o
   4  17   1       39.33       38.99     13.14 o
   5  17   1      266.09      291.83     30.54 o
   6  17   1      197.77      214.72     26.86 o
   7  17   1       70.07       76.77     17.37 o
   8  17   1      164.11      151.57     22.87 o
   9  17   1       44.56       48.51     14.23 o
  10  17   1      126.69      108.04     20.49 o
  11  17   1       21.54        5.28      8.75 o
  -9  18   1      134.42      153.12     16.85 o
  -8  18   1       29.80       52.32     10.73 o
  -7  18   1       83.45       80.44     16.90 o
  -6  18   1      424.02      420.49     35.56 o
  -5  18   1       59.27       67.44     16.40 o
  -4  18   1      748.00      761.48     48.41 o
  -3  18   1       29.61       46.71     10.43 o
  -2  18   1      423.39      453.20     26.44 o
  -1  18   1      702.19      669.63     47.62 o
   0  18   1        0.48       22.80      7.68 o
   1  18   1      560.68      502.44     39.06 o
   2  18   1      275.28      242.84     27.56 o
   3  18   1       16.66       20.73     11.33 o
   4  18   1      469.78      563.10     41.79 o
   5  18   1       71.67      105.78     19.86 o
   6  18   1      388.13      332.61     33.62 o
   7  18   1      205.93      232.57     28.51 o
   8  18   1      102.99      117.99     20.25 o
   9  18   1       63.25       64.70     16.76 o
  10  18   1       27.46       17.70     12.18 o
  -8  19   1        0.85        6.55      8.18 o
  -7  19   1       42.61       48.25     15.05 o
  -6  19   1       20.79       22.87     10.00 o
  -5  19   1       48.08       55.70     15.38 o
  -4  19   1       36.56       40.17     15.69 o
  -3  19   1       29.48       24.12      7.95 o
  -2  19   1       13.59       20.46     11.71 o
  -1  19   1       87.46       83.47     13.78 o
   0  19   1       83.73       58.32     11.40 o
   1  19   1       49.52       51.67     15.86 o
   2  19   1       44.68       39.75     13.47 o
   3  19   1        0.70        2.19      7.80 o
   4  19   1        4.13       13.90     12.70 o
   5  19   1       45.14       65.13     16.37 o
   6  19   1        0.60       12.52     10.93 o
   7  19   1        1.66       13.37      9.81 o
   8  19   1        0.44        5.43      7.75 o
   9  19   1       54.53       53.59     16.80 o
  -8  20   1       46.01       10.55      8.86 o
  -7  20   1      141.99      115.41     20.93 o
  -6  20   1       35.09       40.59     13.99 o
  -5  20   1       32.11       33.33     13.92 o
  -4  20   1       72.97       56.01     15.30 o
  -3  20   1        0.26        2.92      7.47 o
  -2  20   1      186.63      152.70     17.21 o
  -1  20   1        7.62       16.88     12.38 o
   0  20   1       30.35       19.17     10.29 o
   1  20   1       81.93      114.99     21.51 o
   2  20   1      218.20      165.02     24.62 o
   3  20   1      187.16      134.68     23.74 o
   4  20   1      128.47      147.63     24.19 o
   5  20   1        2.93       -8.61      8.61 o
   6  20   1       24.07       47.33     16.21 o
   7  20   1        7.99        1.46      9.49 o
   8  20   1       10.10       24.43     12.33 o
  -8  21   1      100.06      102.35     21.68 o
  -7  21   1       27.77        2.48      9.02 o
  -6  21   1       29.71       56.44     17.99 o
  -5  21   1      286.56      232.14     28.91 o
  -4  21   1        4.42        7.14     11.39 o
  -3  21   1      192.43      201.31     28.75 o
  -2  21   1      288.73      304.11     24.59 o
  -1  21   1       22.74       29.84     11.08 o
   0  21   1      284.60      256.86     31.75 o
   1  21   1       43.79       40.94     15.65 o
   2  21   1       81.99       90.06     20.51 o
   3  21   1      206.39      201.71     28.33 o
   4  21   1       27.71       40.23     14.71 o
   5  21   1      140.98      187.64     27.78 o
  -5  22   1        0.24      -11.15     11.15 o
  -4  22   1       19.20        7.12      9.35 o
  -3  22   1       59.77       57.06     16.51 o
  -2  22   1       58.63       69.00     18.59 o
  -1  22   1       34.41       48.02     16.66 o
   0  22   1        8.97       11.28      9.58 o
   1  22   1        3.31       12.57     12.56 o
   2  22   1       15.60       29.64     14.40 o
 -15   0   2       52.37       66.58     15.66 o
 -14   0   2        0.00       -6.61     10.24 o
 -13   0   2      344.54      377.52     42.32 o
 -12   0   2        7.81        1.17      5.73 o
 -11   0   2      544.83      591.54     28.01 o
 -10   0   2     1768.49     1848.15     77.94 o
  -9   0   2      649.70      581.33     11.60 o
  -8   0   2     1026.53      903.45     16.66 o
  -7   0   2     1542.15     1419.10     26.26 o
  -6   0   2      173.05      203.30      9.54 o
  -5   0   2    14837.56    14687.83    204.37 o
  -4   0   2      303.91      305.56     14.65 o
  -3   0   2     3121.51     3045.51     37.39 o
  -2   0   2      617.64      624.53     11.59 o
  -1   0   2      717.78      737.45     23.83 o
   0   0   2     1376.61     1402.33     28.55 o
   1   0   2      138.25      145.43      4.54 o
   2   0   2     2153.65     1980.24     35.20 o
   3   0   2     2566.36     2428.07     40.46 o
   4   0   2     2135.89     2204.59     30.11 o
   5   0   2    18326.40    18064.54    215.86 o
   6   0   2     4258.23     4197.51     77.53 o
   7   0   2      948.22      936.72     20.35 o
   8   0   2     2822.55     2932.08    145.88 o
   9   0   2       64.58       71.49      7.97 o
  10   0   2      139.54      188.05     15.07 o
  11   0   2      141.51      139.16     12.39 o
  12   0   2       91.46       82.04     17.05 o
  13   0   2      217.41      274.89     21.33 o
  14   0   2        0.59       -1.13      6.64 o
 -15   1   2       29.80       36.01      8.81 o
 -14   1   2       13.25       23.80      5.97 o
 -13   1   2       18.81       10.58      4.86 o
 -12   1   2       42.91       55.83      8.21 o
 -11   1   2      773.40      851.84     27.89 o
 -10   1   2       51.51       50.16      6.45 o
  -9   1   2      848.49      782.72     17.63 o
  -8   1   2        0.77       -0.30      1.16 o
  -7   1   2      321.31      295.25      5.74 o
  -6   1   2      845.87      783.83     11.33 o
  -5   1   2     1038.24     1121.62     30.33 o
  -4   1   2     1619.09     1515.00     27.39 o
  -3   1   2      345.82      319.61      7.16 o
  -2   1   2      729.39      704.67     17.25 o
  -1   1   2       99.60      100.55      4.49 o
   0   1   2     8367.57     8457.37     73.47 o
   1   1   2      902.02      937.24     10.76 o
   2   1   2       25.07       23.71      3.43 o
   3   1   2       28.40       29.58      2.02 o
   4   1   2      147.21      179.06      4.06 o
   5   1   2     2028.65     2081.05     22.60 o
   6   1   2      749.60      664.44     12.31 o
   7   1   2      579.11      571.74     13.78 o
   8   1   2       49.89       47.72      4.36 o
   9   1   2        3.92        4.69      2.48 o
  10   1   2       27.08       32.59      4.21 o
  11   1   2        2.29        1.29      2.67 o
  12   1   2       43.09       52.43      7.94 o
  13   1   2       10.02       16.21      5.78 o
  14   1   2        1.33        0.25      5.29 o
 -16   2   2        3.94       -4.81      8.53 o
 -15   2   2       27.01       26.90      6.84 o
 -14   2   2        3.58       -5.91      5.91 o
 -13   2   2       49.74       41.10      7.50 o
 -12   2   2       74.68       84.61      9.47 o
 -11   2   2      150.52      150.05     11.78 o
 -10   2   2        0.41        5.91      8.20 o
  -9   2   2       43.20       39.03      4.07 o
  -8   2   2       98.83       84.42      4.72 o
  -7   2   2      453.28      453.95     15.47 o
  -6   2   2      243.31      210.49     16.37 o
  -5   2   2        4.25        2.19      1.73 o
  -4   2   2      711.79      742.08     15.42 o
  -3   2   2      652.90      626.34      7.28 o
  -2   2   2     1209.13     1276.60     17.35 o
  -1   2   2    14411.20    14723.11    125.26 o
   0   2   2      161.88      177.75      5.17 o
   1   2   2     6372.05     6868.20     55.32 o
   2   2   2      279.32      290.32      5.90 o
   3   2   2     1397.15     1419.72     22.45 o
   4   2   2      481.88      484.22     10.09 o
   5   2   2      219.25      191.01      5.82 o
   6   2   2      241.84      233.86      6.64 o
   7   2   2       37.37       38.48      3.81 o
   8   2   2      674.60      674.39     16.45 o
   9   2   2        0.09        2.91      2.85 o
  10   2   2      295.41      290.24     10.87 o
  11   2   2        0.47       -2.63      2.63 o
  12   2   2        5.40        1.23      4.81 o
  13   2   2       28.72       35.50      7.66 o
  14   2   2       26.47       20.32      6.29 o
 -16   3   2       29.26       19.45     11.84 o
 -15   3   2        0.10        0.56      5.06 o
 -14   3   2      107.44      125.62     19.42 o
 -13   3   2        7.81       18.52      5.87 o
 -12   3   2      177.60      217.37     21.44 o
 -11   3   2       65.00       78.79      9.02 o
 -10   3   2        0.12       -1.04      6.08 o
  -9   3   2      751.23      761.44     32.14 o
  -8   3   2      835.87      729.58     16.71 o
  -7   3   2     1252.95     1164.68     33.34 o
  -6   3   2     1565.04     1433.59     34.65 o
  -5   3   2      177.90      166.55      4.60 o
  -4   3   2      410.50      327.75      6.63 o
  -3   3   2     5645.73     5826.13     48.48 o
  -2   3   2       76.06       82.80      3.23 o
  -1   3   2       28.37       41.53      2.90 o
   0   3   2        2.87       15.97      2.13 o
   1   3   2     1297.08     1507.85     21.11 o
   2   3   2     1018.26     1064.81     17.35 o
   3   3   2      724.84      765.58     22.86 o
   4   3   2     4260.21     4207.66     43.58 o
   5   3   2       48.41       42.22      3.04 o
   6   3   2      962.90      905.00     15.17 o
   7   3   2     3431.07     3379.85     42.40 o
   8   3   2        7.72        8.93      2.60 o
   9   3   2     1719.64     1773.85     27.94 o
  10   3   2      291.26      286.99     13.41 o
  11   3   2       67.21       65.42      5.95 o
  12   3   2      344.55      385.03     24.51 o
  13   3   2        5.29        4.36     12.63 o
  14   3   2      120.51      113.04     15.04 o
 -16   4   2        0.34       -7.15      7.51 o
 -15   4   2       34.90       35.45      7.91 o
 -14   4   2       25.87       39.41      7.91 o
 -13   4   2      381.28      441.14     22.03 o
 -12   4   2       41.51       47.87      7.13 o
 -11   4   2      158.24      156.71     12.30 o
 -10   4   2      479.01      487.53     20.36 o
  -9   4   2      207.34      184.76     12.55 o
  -8   4   2      962.44      961.63     19.25 o
  -7   4   2      987.59      921.54     18.00 o
  -6   4   2      400.86      400.67      8.89 o
  -5   4   2      921.62      906.80     12.41 o
  -4   4   2      497.45      493.54      7.74 o
  -3   4   2     2543.29     2738.88     27.24 o
  -2   4   2      235.50      203.10      6.95 o
  -1   4   2      438.39      466.20      9.65 o
   0   4   2      338.90      382.20     10.02 o
   1   4   2     1395.64     1486.92     22.18 o
   2   4   2        4.32        4.57      1.49 o
   3   4   2     2087.67     2197.56     30.11 o
   4   4   2        2.01        2.03      1.69 o
   5   4   2     3998.62     4162.13     45.20 o
   6   4   2       67.62       56.41      4.14 o
   7   4   2       81.01       90.06      6.24 o
   8   4   2      722.35      728.65     15.91 o
   9   4   2       20.59       21.05      3.98 o
  10   4   2      230.45      250.64     11.17 o
  11   4   2       23.11       24.13      4.26 o
  12   4   2       24.48       23.55      7.14 o
  13   4   2      170.91      199.07     18.80 o
  14   4   2       19.16       19.55      8.74 o
 -15   5   2        1.21       -5.68      5.68 o
 -14   5   2       17.26       16.78      6.89 o
 -13   5   2       11.99        5.86      5.00 o
 -12   5   2       31.20       55.90     14.54 o
 -11   5   2       97.84       95.93     10.02 o
 -10   5   2       32.49       25.22      6.99 o
  -9   5   2       31.99       39.58      5.46 o
  -8   5   2       37.39       42.94      9.72 o
  -7   5   2        4.49        7.53      1.81 o
  -6   5   2      604.52      625.66     12.06 o
  -5   5   2     3460.84     3697.48     38.15 o
  -4   5   2     1775.80     1927.07     19.88 o
  -3   5   2      401.91      420.29      8.40 o
  -2   5   2       80.43       86.12      4.27 o
  -1   5   2     1576.00     1648.39     22.24 o
   0   5   2      418.74      506.35     12.41 o
   1   5   2     2513.77     2540.91     35.11 o
   2   5   2        1.44        3.40      1.51 o
   3   5   2        1.71        6.11      2.09 o
   4   5   2      187.88      204.96      8.25 o
   5   5   2     1248.76     1299.78     24.14 o
   6   5   2      322.02      330.46     11.74 o
   7   5   2        1.73        3.39      2.95 o
   8   5   2        0.70       -0.78      2.67 o
   9   5   2       49.40       55.53      4.72 o
  10   5   2      152.69      153.06     11.96 o
  11   5   2       45.09       42.47      5.30 o
  12   5   2        0.06        4.14      6.42 o
  13   5   2        0.37       -1.49      5.36 o
  14   5   2        4.26       12.79      6.43 o
 -15   6   2      127.53      177.00     15.70 o
 -14   6   2        8.46       23.88      7.08 o
 -13   6   2       34.11       42.01      7.98 o
 -12   6   2      455.22      501.56     23.39 o
 -11   6   2       93.81      111.51     12.97 o
 -10   6   2      495.25      491.69     36.78 o
  -9   6   2        0.85        1.35      3.42 o
  -8   6   2      490.91      464.51     26.69 o
  -7   6   2     1370.97     1337.28     20.42 o
  -6   6   2       94.59       86.83      4.68 o
  -5   6   2     4500.40     4160.36     60.72 o
  -4   6   2      266.26      260.84      7.07 o
  -3   6   2     1688.95     1712.99     25.60 o
  -2   6   2     2585.79     2478.33     55.32 o
  -1   6   2      371.76      353.12     10.95 o
   0   6   2     4218.51     4383.98     53.74 o
   1   6   2      105.55      154.00      8.83 o
   2   6   2       37.13       27.26      3.21 o
   3   6   2     1894.23     1894.74     49.29 o
   4   6   2       70.02       81.22     11.49 o
   5   6   2      639.14      602.72     20.17 o
   6   6   2      931.83      894.55     35.77 o
   7   6   2      922.93      914.51     21.61 o
   8   6   2      576.46      558.38     16.64 o
   9   6   2        2.46        3.20      3.28 o
  10   6   2      392.21      398.66     16.40 o
  11   6   2      246.60      285.09     18.09 o
  12   6   2        7.39        9.24      6.77 o
  13   6   2      114.89      115.44     18.15 o
  14   6   2       40.64       35.30      9.66 o
 -15   7   2        8.47       22.65      6.65 o
 -14   7   2       78.22       90.91     11.49 o
 -13   7   2        1.86       -5.06      5.06 o
 -12   7   2        4.94        3.92      4.72 o
 -11   7   2       17.95       16.96      9.31 o
 -10   7   2        0.42        2.06      5.80 o
  -9   7   2      254.89      258.68     24.88 o
  -8   7   2      152.09      129.37      9.81 o
  -7   7   2      366.43      338.30     13.68 o
  -6   7   2     1662.20     1624.82     47.85 o
  -5   7   2        0.00        3.09      2.20 o
  -4   7   2     1679.80     1597.21     23.64 o
  -3   7   2        5.82        1.68      2.48 o
  -2   7   2      360.33      391.60     12.39 o
  -1   7   2     1228.93     1213.35     28.68 o
   0   7   2      195.21      187.43     10.47 o
   1   7   2      762.43      780.34     32.65 o
   2   7   2      595.09      627.98     30.04 o
   3   7   2       63.82       66.71     10.26 o
   4   7   2     1570.10     1396.38     50.81 o
   5   7   2       53.88       55.20     20.20 o
   6   7   2      624.73      571.04     40.90 o
   7   7   2      872.71      827.53     27.15 o
   8   7   2       52.47       70.67      8.59 o
   9   7   2      925.04      940.43     31.51 o
  10   7   2      922.75      971.05     35.87 o
  11   7   2      253.28      215.77     15.91 o
  12   7   2      485.68      491.62     37.26 o
  13   7   2        0.06       -1.63      5.78 o
 -15   8   2        4.78       -1.49      7.96 o
 -14   8   2        3.81       10.42      6.78 o
 -13   8   2       40.43       38.24      7.67 o
 -12   8   2       36.80       42.65     14.01 o
 -11   8   2       44.56       46.12     13.36 o
 -10   8   2        0.06       -9.47      9.47 o
  -9   8   2       27.54       31.73      5.73 o
  -8   8   2        0.21        9.70      4.52 o
  -7   8   2       36.02       42.39      5.11 o
  -6   8   2        1.80        2.39      6.38 o
  -5   8   2       35.06       35.08      4.43 o
  -4   8   2       17.70       24.16      3.88 o
  -3   8   2     1514.11     1607.40     29.13 o
  -2   8   2      207.51      216.94      9.65 o
  -1   8   2     1489.82     1584.24    100.37 o
   0   8   2      699.26      720.84     22.16 o
   1   8   2      731.32      976.14     38.74 o
   2   8   2     1090.39     1164.03     43.78 o
   3   8   2      717.52      762.84     35.43 o
   4   8   2       12.39        0.31      5.98 o
   5   8   2        7.77       -0.29      5.15 o
   6   8   2       43.16       44.47      6.63 o
   7   8   2       39.97       36.50     10.03 o
   8   8   2       43.71       44.54      7.41 o
   9   8   2       59.99       61.10     11.67 o
  10   8   2      127.67      106.49     11.44 o
  11   8   2        1.15       -0.32      5.38 o
  12   8   2       85.18       69.90     15.70 o
  13   8   2        0.24        4.15      5.78 o
 -15   9   2       10.39       -6.84      8.79 o
 -14   9   2      113.10      104.83     12.07 o
 -13   9   2       12.20        9.07      6.52 o
 -12   9   2      221.56      224.76     27.57 o
 -11   9   2       63.46       80.80     16.29 o
 -10   9   2        1.44       12.33      8.76 o
  -9   9   2      472.11      455.04     20.50 o
  -8   9   2      296.59      297.28     16.22 o
  -7   9   2      777.61      750.47     25.43 o
  -6   9   2      717.66      671.84     23.48 o
  -5   9   2       17.07       16.12      4.19 o
  -4   9   2     2425.02     2434.54     62.63 o
  -3   9   2       29.46       35.21      7.37 o
  -2   9   2     2309.45     2330.89     38.45 o
  -1   9   2       93.66       82.61      8.13 o
   0   9   2      448.16      471.81     18.50 o
   1   9   2     2455.61     2383.80     69.03 o
   2   9   2     2901.04     3026.41     82.03 o
   3   9   2      202.94      217.16     19.97 o
   4   9   2      838.45      764.85     38.14 o
   5   9   2      401.90      391.39     27.40 o
   6   9   2      543.18      515.97     21.71 o
   7   9   2       79.41       80.92     11.02 o
   8   9   2       79.05       78.38      9.54 o
   9   9   2       74.01       71.54      9.33 o
  10   9   2       59.62       52.85      8.62 o
  11   9   2       75.26       78.74     10.40 o
  12   9   2       75.75       66.10     15.20 o
  13   9   2        6.85        2.75      6.42 o
 -14  10   2        1.60       -0.12      6.07 o
 -13  10   2       29.70       36.47     12.30 o
 -12  10   2      105.03      128.61     21.54 o
 -11  10   2       79.38       73.68     14.79 o
 -10  10   2      320.40      320.64     30.76 o
  -9  10   2      117.03       83.89     11.70 o
  -8  10   2      763.63      699.48     26.24 o
  -7  10   2      198.33      203.61     14.06 o
  -6  10   2      136.45      131.79     11.06 o
  -5  10   2     1989.69     1928.73     36.34 o
  -4  10   2      716.26      756.71     20.92 o
  -3  10   2     1066.00     1040.24     28.42 o
  -2  10   2     3250.77     3141.69     88.97 o
  -1  10   2      125.58      130.53     15.02 o
   0  10   2     1787.89     1731.04     57.57 o
   1  10   2      167.98      138.11     15.39 o
   2  10   2      117.81      122.57     15.04 o
   3  10   2     1266.77     1151.78     47.83 o
   4  10   2       30.23       42.80     11.22 o
   5  10   2      284.90      258.43     23.04 o
   6  10   2     1243.02     1214.98     52.88 o
   7  10   2      654.96      655.25     26.48 o
   8  10   2     1890.69     1904.67     49.21 o
   9  10   2       42.14       33.58      7.46 o
  10  10   2      332.82      332.22     20.11 o
  11  10   2      256.63      273.01     18.57 o
  12  10   2        1.96        3.39      6.21 o
  13  10   2      102.08       73.05     16.56 o
 -13  11   2        0.04        6.13      8.49 o
 -12  11   2        4.83       14.34     10.84 o
 -11  11   2        5.55        0.21      7.06 o
 -10  11   2        8.24        7.59      8.81 o
  -9  11   2      142.62      118.28     11.67 o
  -8  11   2       59.01       58.81      8.38 o
  -7  11   2      172.55      158.66     15.17 o
  -6  11   2      197.21      212.32     14.57 o
  -5  11   2      145.22      166.65     10.24 o
  -4  11   2      161.20      156.38     10.13 o
  -3  11   2       50.74       65.78      7.41 o
  -2  11   2      130.12      144.74      9.54 o
  -1  11   2       33.34       32.67      6.30 o
   0  11   2       69.81       87.62     13.21 o
   1  11   2      265.76      226.03     20.57 o
   2  11   2      252.05      245.03     20.79 o
   3  11   2        4.42       20.10      9.76 o
   4  11   2        2.40        2.08      8.53 o
   5  11   2       66.90       70.70     14.35 o
   6  11   2      241.90      236.57     24.46 o
   7  11   2        3.14        0.05      6.71 o
   8  11   2      157.11      185.96     15.13 o
   9  11   2        4.00        4.82      5.06 o
  10  11   2       62.24       67.50     10.21 o
  11  11   2       19.26       10.03      5.68 o
  12  11   2        2.60       11.75      8.98 o
  13  11   2        3.56        2.41      7.70 o
 -13  12   2       78.89      119.61     22.83 o
 -12  12   2        9.25       21.43     10.17 o
 -11  12   2        3.39       -0.42      9.54 o
 -10  12   2       70.35       99.85     18.55 o
  -9  12   2       43.61       29.90      7.27 o
  -8  12   2       28.63       38.18      7.74 o
  -7  12   2      241.35      292.20     17.67 o
  -6  12   2       88.63       85.62     10.03 o
  -5  12   2      228.40      230.20     12.55 o
  -4  12   2        6.16       10.40      4.75 o
  -3  12   2      255.65      253.68     12.93 o
  -2  12   2      430.29      403.51     16.21 o
  -1  12   2       93.51       87.96     13.89 o
   0  12   2      457.81      477.26     30.77 o
   1  12   2      121.11      110.57     15.81 o
   2  12   2      134.45      128.74     16.99 o
   3  12   2      450.13      427.10     29.97 o
   4  12   2        0.14        5.62      8.65 o
   5  12   2     1370.29     1407.51     59.33 o
   6  12   2        5.03       22.56     11.25 o
   7  12   2       85.43       96.40     16.49 o
   8  12   2      257.04      254.59     27.05 o
   9  12   2       12.88       26.04      8.72 o
  10  12   2      146.39      148.24     21.09 o
  11  12   2       44.47       34.10      7.52 o
  12  12   2        6.22       16.12     10.56 o
  13  12   2       26.17       27.18     11.60 o
 -12  13   2      110.04      151.11     23.43 o
 -11  13   2      139.20      160.84     24.44 o
 -10  13   2        3.70       -5.24      8.87 o
  -9  13   2      314.39      335.28     32.57 o
  -8  13   2      186.98      172.03     14.83 o
  -7  13   2      167.47      159.24     13.62 o
  -6  13   2      505.39      508.74     44.17 o
  -5  13   2        6.81        0.96      6.53 o
  -4  13   2      118.84      118.17      9.57 o
  -3  13   2      458.05      476.37     18.60 o
  -2  13   2      123.09      126.02      9.84 o
  -1  13   2      591.25      569.04     35.44 o
   0  13   2       71.43       75.17     14.36 o
   1  13   2      557.01      589.91     36.79 o
   2  13   2      529.00      571.55     36.18 o
   3  13   2       15.20        7.58      8.14 o
   4  13   2     1306.33     1320.79     57.62 o
   5  13   2       81.88       88.12     15.75 o
   6  13   2      527.93      558.16     37.92 o
   7  13   2      350.80      401.99     32.91 o
   8  13   2        2.42        9.87     10.32 o
   9  13   2      542.28      608.41     42.65 o
  10  13   2       39.89       37.91      8.45 o
  11  13   2       98.94       93.43     15.32 o
  12  13   2       41.85       51.48     14.69 o
  13  13   2        0.35       -0.42      7.92 o
 -11  14   2        8.92        9.28      8.07 o
 -10  14   2      119.07      100.62     19.47 o
  -9  14   2       27.21       12.40     10.30 o
  -8  14   2      298.05      266.84     18.85 o
  -7  14   2       45.62       56.71     10.66 o
  -6  14   2      138.24      144.49     13.96 o
  -5  14   2       44.92       38.73      6.46 o
  -4  14   2       56.20       62.70     12.28 o
  -3  14   2       47.43       54.19      7.30 o
  -2  14   2      273.76      255.30     17.22 o
  -1  14   2       18.88       28.71     11.68 o
   0  14   2       11.72       12.56      8.23 o
   1  14   2        5.40        6.21      7.14 o
   2  14   2        6.32       22.73     10.28 o
   3  14   2      264.08      285.18     27.36 o
   4  14   2       33.59       46.75     12.89 o
   5  14   2      335.34      346.36     30.40 o
   6  14   2       42.79       33.77     12.88 o
   7  14   2      131.49      136.41     20.65 o
   8  14   2      302.71      288.63     29.63 o
   9  14   2       17.64       42.42     14.35 o
  10  14   2       27.26       34.55     13.57 o
  11  14   2       12.92       17.69      9.92 o
  12  14   2        0.15       -1.10      8.35 o
 -11  15   2       51.52       24.52     11.36 o
 -10  15   2       10.89       13.84      9.42 o
  -9  15   2       28.43       41.64     14.08 o
  -8  15   2        0.69        4.98      5.71 o
  -7  15   2       42.00       44.54     12.06 o
  -6  15   2      187.16      191.09     16.17 o
  -5  15   2       61.55       62.91      9.05 o
  -4  15   2      290.99      289.41     15.74 o
  -3  15   2      552.23      566.97     31.83 o
  -2  15   2       48.30       56.57      9.92 o
  -1  15   2      713.51      698.05     42.28 o
   0  15   2        0.08       14.34     11.03 o
   1  15   2        4.04       -2.28      8.08 o
   2  15   2        3.29       10.77     10.11 o
   3  15   2        0.80       -2.14      8.69 o
   4  15   2       28.28       29.01     11.46 o
   5  15   2       74.48       90.86     18.16 o
   6  15   2       51.19       37.46     12.68 o
   7  15   2      553.31      561.13     41.47 o
   8  15   2       60.90       66.23     14.56 o
   9  15   2       98.36      107.24     20.52 o
  10  15   2        0.92      -12.09     12.76 o
  11  15   2        7.12       -3.51      8.72 o
  12  15   2       28.77       23.95     10.23 o
 -10  16   2      209.92      241.48     30.42 o
  -9  16   2       77.34       64.53     16.88 o
  -8  16   2      262.10      278.88     20.50 o
  -7  16   2      329.33      307.79     21.31 o
  -6  16   2       14.54       21.51      6.88 o
  -5  16   2      486.05      489.15     36.11 o
  -4  16   2      111.07      104.28     10.48 o
  -3  16   2      704.22      666.08     30.23 o
  -2  16   2       84.46       87.42     11.90 o
  -1  16   2        0.18       11.89     10.62 o
   0  16   2      401.59      471.92     36.29 o
   1  16   2      388.22      359.64     31.42 o
   2  16   2      953.18      926.30     51.71 o
   3  16   2      199.45      214.85     25.26 o
   4  16   2        0.39       -1.90      7.43 o
   5  16   2      647.10      586.23     42.73 o
   6  16   2      135.21      146.17     22.70 o
   7  16   2       81.69      105.75     19.46 o
   8  16   2       39.61       34.00     12.85 o
   9  16   2       61.61       47.05     15.39 o
  10  16   2       31.86       20.41     11.64 o
  11  16   2       57.84       65.82     16.61 o
  -9  17   2      109.86      110.45     21.33 o
  -8  17   2        0.59       -2.77      5.03 o
  -7  17   2       18.07       28.81      8.59 o
  -6  17   2      152.32      151.96     15.81 o
  -5  17   2       41.64       32.70      7.31 o
  -4  17   2        9.95       14.43      7.25 o
  -3  17   2       34.33       34.70     14.38 o
  -2  17   2       22.07       31.68     12.22 o
  -1  17   2      144.31      141.16     22.40 o
   0  17   2       22.35        8.38     10.87 o
   1  17   2      177.13      181.91     23.87 o
   2  17   2       19.98       30.96     14.53 o
   3  17   2      120.50      122.70     20.90 o
   4  17   2      332.61      372.69     34.05 o
   5  17   2        0.37       -2.46      9.87 o
   6  17   2      141.74      146.33     22.82 o
   7  17   2      321.27      346.22     34.02 o
   8  17   2       10.14       -6.87     11.00 o
   9  17   2      204.69      174.36     25.78 o
  10  17   2       49.83       44.82     14.68 o
  -8  18   2       11.82       33.25     15.07 o
  -7  18   2       28.64       12.97     16.94 o
  -6  18   2        7.19       11.44     11.81 o
  -5  18   2       43.75       46.41     12.94 o
  -4  18   2       36.20       22.09      8.08 o
  -3  18   2        4.75       -1.54      6.47 o
  -2  18   2       48.74       29.14     12.64 o
  -1  18   2       57.69       46.85     14.68 o
   0  18   2       36.02       20.65     11.33 o
   1  18   2       42.50       55.90     15.51 o
   2  18   2        3.72       13.78     11.98 o
   3  18   2      153.35      171.15     24.53 o
   4  18   2        0.11        0.89     10.53 o
   5  18   2        2.68       11.12      8.47 o
   6  18   2       19.16       21.27     13.51 o
   7  18   2        5.70       -0.12     10.17 o
   8  18   2        5.29        3.53      7.82 o
   9  18   2       11.16        6.57      9.77 o
  -7  19   2      124.02      131.14     15.95 o
  -6  19   2      225.34      234.98     28.25 o
  -5  19   2        3.02       -9.50      9.50 o
  -4  19   2      309.87      291.35     22.39 o
  -3  19   2      225.92      220.96     25.14 o
  -2  19   2      132.39      146.09     22.99 o
  -1  19   2      583.67      606.60     44.98 o
   0  19   2       29.00        0.24      8.29 o
   1  19   2      231.31      231.63     28.90 o
   2  19   2      137.85      176.08     26.00 o
   3  19   2      137.44      100.94     19.46 o
   4  19   2      270.87      351.99     35.65 o
   5  19   2        3.68       -9.17     10.77 o
   6  19   2       65.83       75.09     18.36 o
   7  19   2      180.94      190.63     27.63 o
   8  19   2        2.72        3.00     12.00 o
  -7  20   2       59.60       61.82     14.63 o
  -6  20   2        2.01        1.76      7.57 o
  -5  20   2      192.25      171.21     24.82 o
  -4  20   2       83.36      101.39     16.18 o
  -3  20   2      202.40      168.35     25.90 o
  -2  20   2      109.87       96.41     20.97 o
  -1  20   2        1.49        0.14      9.25 o
   0  20   2      120.89      116.67     21.96 o
   1  20   2       86.34       99.15     20.34 o
   2  20   2      124.19      110.20     20.73 o
   3  20   2       76.17       71.53     19.23 o
   4  20   2        8.97       29.11     12.66 o
   5  20   2       68.15       78.29     19.97 o
   6  20   2       37.00       27.60     13.09 o
  -7  21   2        1.52        0.17      8.90 o
  -6  21   2        0.12       -9.78     12.02 o
  -5  21   2        0.63      -10.69     10.69 o
  -4  21   2        0.86       -8.94     11.80 o
  -3  21   2       34.01        4.20      8.30 o
  -2  21   2        1.46        0.26      9.99 o
  -1  21   2       17.84       21.22     11.07 o
   0  21   2        2.45       -2.80      8.47 o
   1  21   2       24.91       35.08     14.15 o
   2  21   2       13.56       -1.19     12.03 o
   3  21   2        5.82       19.18     12.65 o
   4  21   2       81.44       90.63     22.12 o
  -6  22   2        3.41      -12.97     12.97 o
  -5  22   2       42.09       38.07     14.55 o
 -15   1   3       17.14       26.26     13.75 o
 -14   1   3        3.95       -2.17     12.86 o
 -13   1   3      154.49      168.49     17.70 o
 -12   1   3       51.67       52.33     11.25 o
 -11   1   3       11.75       10.16      5.84 o
 -10   1   3      447.23      500.59     20.35 o
  -9   1   3      179.81      189.26      9.08 o
  -8   1   3      852.19      866.87     16.65 o
  -7   1   3      632.94      619.73     13.34 o
  -6   1   3        8.61        8.55      3.08 o
  -5   1   3     2842.81     2837.52     39.95 o
  -4   1   3      886.35      888.37     12.53 o
  -3   1   3     3070.44     3008.66     31.53 o
  -2   1   3     1727.20     1728.79     23.70 o
  -1   1   3       16.67       18.58      3.30 o
   0   1   3      277.97      247.39     12.59 o
   1   1   3     1535.85     1655.52     27.17 o
   2   1   3     2146.36     2198.05     55.76 o
   3   1   3     1672.13     1608.96     35.34 o
   4   1   3      348.25      373.68     13.28 o
   5   1   3     2314.46     2113.44     60.77 o
   6   1   3     2041.74     2073.42     33.71 o
   7   1   3      126.35      129.39      7.30 o
   8   1   3      678.09      673.26     14.94 o
   9   1   3      231.83      215.82     10.82 o
  10   1   3      140.93      139.22     15.20 o
  11   1   3      273.43      266.01     21.51 o
  12   1   3        1.90       -2.49      5.36 o
  13   1   3      157.26      179.97     15.47 o
  14   1   3       33.31       49.29      9.12 o
  15   1   3       30.28       46.68     11.11 o
 -15   2   3       19.21       28.83     10.22 o
 -14   2   3       75.59       98.16     24.34 o
 -13   2   3       35.55       28.67      6.70 o
 -12   2   3      108.79      124.06     14.98 o
 -11   2   3      588.49      606.37     23.81 o
 -10   2   3       16.41        9.27      5.87 o
  -9   2   3     1410.39     1471.52     27.76 o
  -8   2   3      945.10     1015.30     26.98 o
  -7   2   3      967.28      972.30     28.84 o
  -6   2   3     7230.78     7590.07     83.58 o
  -5   2   3      198.53      209.29      5.51 o
  -4   2   3     5536.20     5520.85     54.08 o
  -3   2   3     2722.88     2662.34     29.80 o
  -2   2   3      826.18      841.00     15.09 o
  -1   2   3     4372.06     4483.46     44.16 o
   0   2   3       16.01       24.58      2.13 o
   1   2   3     1367.45     1369.27     17.86 o
   2   2   3     3816.13     3772.89     92.47 o
   3   2   3     1521.11     1600.28     23.94 o
   4   2   3     5749.47     5605.12     84.51 o
   5   2   3      495.32      440.33     17.54 o
   6   2   3      795.57      757.71     22.56 o
   7   2   3     1124.34     1116.30     22.12 o
   8   2   3       47.55       45.35      3.78 o
   9   2   3      463.13      477.33     12.44 o
  10   2   3       30.09       13.48      4.83 o
  11   2   3        7.34       14.19      5.61 o
  12   2   3      153.52      182.28     14.94 o
  13   2   3        0.13        3.81      5.98 o
  14   2   3      163.37      174.96     19.22 o
  15   2   3       25.85       24.30     11.42 o
 -15   3   3       17.01       17.16      7.63 o
 -14   3   3        1.20        7.88      6.69 o
 -13   3   3       57.71       50.70      8.20 o
 -12   3   3       38.77       25.56      8.42 o
 -11   3   3        0.03        0.08      5.62 o
 -10   3   3      323.44      330.64     17.91 o
  -9   3   3      106.98      118.29     12.46 o
  -8   3   3       90.25      103.40      8.62 o
  -7   3   3        2.84       -1.62      1.62 o
  -6   3   3        1.29        5.53      1.71 o
  -5   3   3       95.74      105.85      4.40 o
  -4   3   3        4.65        7.15      2.67 o
  -3   3   3        6.62        8.80      1.70 o
  -2   3   3      553.08      579.68     14.47 o
  -1   3   3       92.69       95.60      5.32 o
   0   3   3     1358.44     1595.56     20.83 o
   1   3   3     3133.33     3417.51     43.92 o
   2   3   3        9.52       12.37      3.04 o
   3   3   3      524.14      531.58      9.83 o
   4   3   3      494.19      535.52     13.21 o
   5   3   3       10.00        9.01      1.72 o
   6   3   3      383.04      396.49     11.43 o
   7   3   3      196.81      191.02      5.86 o
   8   3   3        1.64        3.35      1.72 o
   9   3   3        2.31       -2.48      2.48 o
  10   3   3        3.04       11.70      6.22 o
  11   3   3        2.02        4.42      5.42 o
  12   3   3        1.12       -3.28     11.24 o
  13   3   3       62.81       78.61     12.54 o
  14   3   3        0.35       -4.38      7.39 o
  15   3   3        0.43        9.10      9.58 o
 -14   4   3       97.11      119.66     18.10 o
 -13   4   3        2.00       -1.98      4.31 o
 -12   4   3      114.84      117.76     13.21 o
 -11   4   3      117.34      129.64     11.51 o
 -10   4   3      193.85      187.21     16.20 o
  -9   4   3       99.74      105.95      9.13 o
  -8   4   3      390.82      379.67     30.09 o
  -7   4   3        0.97        1.43      3.17 o
  -6   4   3     1727.83     1626.35     77.45 o
  -5   4   3      204.09      203.96      6.27 o
  -4   4   3      589.30      514.93     12.48 o
  -3   4   3      480.23      462.68      9.96 o
  -2   4   3      144.87      142.49      6.73 o
  -1   4   3     1976.57     2042.22     26.87 o
   0   4   3      120.73      166.47      7.20 o
   1   4   3     1188.65     1118.74     17.11 o
   2   4   3     1732.40     1829.93     33.94 o
   3   4   3        1.42       -0.12      1.44 o
   4   4   3     4237.66     4415.48     48.47 o
   5   4   3      111.25       97.31      4.63 o
   6   4   3      693.25      744.14     18.41 o
   7   4   3      729.12      688.23     13.25 o
   8   4   3        0.91        1.74      2.33 o
   9   4   3       65.18       65.87      6.67 o
  10   4   3      798.67      777.41     34.26 o
  11   4   3        2.73        7.60      7.19 o
  12   4   3      254.46      244.64     21.09 o
  13   4   3       23.37       20.38      7.94 o
  14   4   3       68.70       45.86     13.81 o
  15   4   3       29.21       36.81     14.19 o
 -14   5   3       25.82       14.36      7.53 o
 -13   5   3       67.87       98.91     11.06 o
 -12   5   3      333.40      358.82     19.73 o
 -11   5   3        0.38       -1.19      5.87 o
 -10   5   3      609.06      608.51     23.22 o
  -9   5   3      482.70      483.29     35.63 o
  -8   5   3      828.96      860.82     45.94 o
  -7   5   3     1429.52     1418.38     32.87 o
  -6   5   3      164.32      162.19      7.87 o
  -5   5   3     1733.23     1559.08     21.45 o
  -4   5   3      741.86      719.28     13.35 o
  -3   5   3     1822.33     1750.58     32.24 o
  -2   5   3     3002.10     3042.05     35.62 o
  -1   5   3      409.57      482.20     16.15 o
   0   5   3    11798.48    12484.33    129.41 o
   1   5   3     3436.10     3553.40     45.26 o
   2   5   3     4615.40     4987.43     73.77 o
   3   5   3     2032.06     2027.31     35.76 o
   4   5   3      154.50      168.92      7.10 o
   5   5   3     1507.90     1465.87     24.26 o
   6   5   3      428.31      420.15     13.93 o
   7   5   3       59.40       57.47      5.48 o
   8   5   3      166.72      154.63      8.83 o
   9   5   3      585.45      578.68     25.37 o
  10   5   3      279.93      334.86     23.68 o
  11   5   3      532.02      538.71     35.59 o
  12   5   3       10.04       13.20      8.06 o
  13   5   3      137.51      136.45     18.83 o
  14   5   3      100.11      130.75     22.14 o
 -14   6   3       21.86       13.51      8.08 o
 -13   6   3        7.76        3.56      6.55 o
 -12   6   3       36.28       40.28      7.64 o
 -11   6   3       92.57       78.81      9.06 o
 -10   6   3        0.34       -3.52      8.85 o
  -9   6   3       93.36      108.34     17.82 o
  -8   6   3       54.11       66.39     14.13 o
  -7   6   3       19.68       13.31      2.37 o
  -6   6   3      460.28      429.14     13.09 o
  -5   6   3       85.35       87.06      5.47 o
  -4   6   3       85.23       78.51      5.29 o
  -3   6   3      148.10      188.53      8.13 o
  -2   6   3       83.96       78.63      6.81 o
  -1   6   3      878.17      937.78     24.58 o
   0   6   3     1780.23     1955.52     38.81 o
   1   6   3     2778.41     2935.68     56.22 o
   2   6   3       29.64       22.83      4.00 o
   3   6   3      604.56      696.47     16.12 o
   4   6   3     1701.50     1672.71     35.23 o
   5   6   3      233.69      234.31     11.77 o
   6   6   3      149.00      140.42     11.39 o
   7   6   3      241.75      249.94     15.21 o
   8   6   3       49.19       54.96      5.90 o
   9   6   3       15.44       19.62      3.97 o
  10   6   3       43.32       46.10     11.75 o
  11   6   3       42.20       39.08      9.98 o
  12   6   3       77.78       94.42     23.07 o
  13   6   3        8.78        8.35      6.31 o
  14   6   3       28.68       51.27     15.82 o
 -14   7   3       36.72       52.61     17.00 o
 -13   7   3       11.84       29.60      7.11 o
 -12   7   3        1.38        5.82      4.49 o
 -11   7   3       11.71       22.29     10.98 o
 -10   7   3      382.65      312.47     31.08 o
  -9   7   3       15.03       15.20     10.02 o
  -8   7   3      711.85      691.34     21.50 o
  -7   7   3      767.30      814.12     44.28 o
  -6   7   3        9.80        8.13      2.49 o
  -5   7   3      406.76      361.65     11.94 o
  -4   7   3      404.26      395.01     12.60 o
  -3   7   3       31.52       35.45      5.50 o
  -2   7   3      229.12      237.16     12.39 o
  -1   7   3      456.01      492.61     29.73 o
   0   7   3      947.02      925.73     25.28 o
   1   7   3     2107.22     2130.74     42.05 o
   2   7   3       34.39       18.04      7.64 o
   3   7   3     3490.11     3532.41     60.49 o
   4   7   3       15.59       14.69      3.73 o
   5   7   3       35.17       34.47      6.21 o
   6   7   3      353.49      390.55     28.88 o
   7   7   3       97.47      105.52     10.38 o
   8   7   3      457.81      455.78     16.41 o
   9   7   3       27.67       20.21      4.38 o
  10   7   3        8.26       12.22      6.35 o
  11   7   3       53.09       45.51     12.36 o
  12   7   3        8.00        7.17      5.64 o
  13   7   3       41.01       33.74      9.52 o
  14   7   3        3.07       -0.06      8.14 o
 -14   8   3      165.82      277.50     35.75 o
 -13   8   3       39.52       34.24      7.55 o
 -12   8   3      241.70      245.41     21.74 o
 -11   8   3      334.38      403.15     36.08 o
 -10   8   3       10.04       23.70      9.51 o
  -9   8   3      605.05      674.42     43.82 o
  -8   8   3      869.35      833.29     37.32 o
  -7   8   3      367.55      376.14     18.27 o
  -6   8   3      998.54      920.00     33.91 o
  -5   8   3      325.21      349.39     24.69 o
  -4   8   3     2720.23     2520.99     50.64 o
  -3   8   3     1000.36      915.02     26.98 o
  -2   8   3     3980.35     3883.71     66.75 o
  -1   8   3     2920.51     2855.70     53.49 o
   0   8   3      236.06      227.25     12.61 o
   1   8   3     3020.18     2786.50     77.81 o
   2   8   3     5138.19     5288.54    123.39 o
   3   8   3       19.35       17.87      6.62 o
   4   8   3     2234.18     2073.02     69.53 o
   5   8   3       36.90       29.81      8.77 o
   6   8   3      318.59      317.05     26.31 o
   7   8   3      309.94      323.51     28.10 o
   8   8   3       76.11       75.36      8.86 o
   9   8   3      156.04      157.99     12.78 o
  10   8   3      212.05      236.17     25.98 o
  11   8   3       19.83       10.53      9.28 o
  12   8   3      230.78      254.83     28.91 o
  13   8   3       26.33        9.71      7.18 o
  14   8   3      183.94      181.02     26.50 o
 -13   9   3        0.87        8.37     16.20 o
 -12   9   3       33.01       24.93     13.68 o
 -11   9   3        2.48       -8.89      8.89 o
 -10   9   3      183.25      201.60     25.58 o
  -9   9   3       34.76       46.53     13.23 o
  -8   9   3      174.76      163.10     12.97 o
  -7   9   3      526.29      560.44     33.39 o
  -6   9   3       12.75       11.74      3.29 o
  -5   9   3       97.73       84.88      8.87 o
  -4   9   3      625.37      594.22     37.22 o
  -3   9   3       61.81       75.17      8.41 o
  -2   9   3     1332.91     1314.96     34.38 o
  -1   9   3      184.53      183.02     12.15 o
   0   9   3     2960.35     2882.39     55.27 o
   1   9   3        5.44       14.52      8.11 o
   2   9   3      604.46      628.09     34.53 o
   3   9   3      929.28      929.95     43.32 o
   4   9   3      145.66      165.51     18.85 o
   5   9   3       15.26        7.08      5.95 o
   6   9   3      168.20      154.11     18.07 o
   7   9   3      190.82      187.55     21.64 o
   8   9   3      641.50      658.51     27.01 o
   9   9   3        8.07       -2.13      8.18 o
  10   9   3       98.64       71.29     15.98 o
  11   9   3       25.72       10.88      7.72 o
  12   9   3        0.06       -9.22      9.22 o
  13   9   3       34.72        7.70      9.91 o
  14   9   3        2.87       24.37     13.14 o
 -13  10   3       23.50       13.84     11.44 o
 -12  10   3        0.13        2.20      7.04 o
 -11  10   3       63.64       41.28     12.96 o
 -10  10   3       48.44       30.69     12.43 o
  -9  10   3       85.84       82.80     17.35 o
  -8  10   3       25.41       34.01     12.54 o
  -7  10   3       59.34       56.00      7.43 o
  -6  10   3      113.44       93.24      7.41 o
  -5  10   3      241.66      220.84     26.50 o
  -4  10   3       79.45       67.01     12.89 o
  -3  10   3        2.91        9.20      9.43 o
  -2  10   3       78.07       76.24      8.85 o
  -1  10   3      441.58      393.30     19.68 o
   0  10   3      590.25      623.44     23.41 o
   1  10   3      239.15      222.88     20.44 o
   2  10   3      346.36      373.78     27.20 o
   3  10   3       13.26        7.95      7.85 o
   4  10   3      203.31      198.95     21.20 o
   5  10   3      110.32      115.48     17.03 o
   6  10   3      264.02      264.34     25.24 o
   7  10   3        2.61       -4.71      7.42 o
   8  10   3        7.93       10.31      9.23 o
   9  10   3      128.59      162.72     21.76 o
  10  10   3       18.52       17.99      8.89 o
  11  10   3       48.43       35.73     12.51 o
  12  10   3       31.50       22.43     11.11 o
  13  10   3        0.67        5.74      8.29 o
 -12  11   3       26.21       38.83     14.52 o
 -11  11   3       28.62       39.52     13.72 o
 -10  11   3      605.78      623.00     44.80 o
  -9  11   3       36.07       40.81     12.22 o
  -8  11   3      298.45      277.96     27.99 o
  -7  11   3      877.07      864.79     29.85 o
  -6  11   3        0.87        3.77      3.42 o
  -5  11   3      889.25      899.78     30.95 o
  -4  11   3        2.23        7.84      5.76 o
  -3  11   3       58.62       50.96      8.15 o
  -2  11   3      405.44      383.10     19.04 o
  -1  11   3       68.66       74.23      8.91 o
   0  11   3     1642.78     1441.18     57.24 o
   1  11   3      437.49      424.05     29.06 o
   2  11   3      493.76      517.12     33.04 o
   3  11   3     1883.24     1846.54     67.56 o
   4  11   3      245.27      239.07     23.63 o
   5  11   3      761.88      765.40     43.32 o
   6  11   3     1394.38     1393.43     62.42 o
   7  11   3       20.78       14.71      7.83 o
   8  11   3      792.01      803.87     48.94 o
   9  11   3       36.49       45.41     14.83 o
  10  11   3      100.67      108.84     18.99 o
  11  11   3      105.41      114.79     19.79 o
  12  11   3       42.06       24.34     10.19 o
  13  11   3       75.54       66.32     17.26 o
 -12  12   3       90.59      110.04     21.50 o
 -11  12   3      108.18      125.56     23.19 o
 -10  12   3        0.18       17.11     10.61 o
  -9  12   3      301.79      289.99     30.78 o
  -8  12   3      188.58      213.96     25.40 o
  -7  12   3      121.04      118.13     11.68 o
  -6  12   3      607.05      599.74     32.66 o
  -5  12   3      352.81      374.67     20.51 o
  -4  12   3     2637.19     2496.93     56.72 o
  -3  12   3      370.58      376.60     19.84 o
  -2  12   3     1178.03     1191.01     39.76 o
  -1  12   3      467.58      439.40     21.17 o
   0  12   3      383.52      375.20     28.44 o
   1  12   3     1102.16     1033.89     48.70 o
   2  12   3      239.38      264.28     24.14 o
   3  12   3       16.08       32.73     11.85 o
   4  12   3      168.22      170.47     21.37 o
   5  12   3      407.97      366.40     31.17 o
   6  12   3     1001.21     1088.64     54.74 o
   7  12   3       18.81        9.82      8.66 o
   8  12   3      170.64      159.89     22.98 o
   9  12   3       46.38       20.37     10.10 o
  10  12   3       50.46       72.34     17.15 o
  11  12   3       53.64       49.93     15.13 o
  12  12   3       10.09       -5.23      9.99 o
 -11  13   3       11.85       12.31      9.34 o
 -10  13   3       51.43       43.18     14.34 o
  -9  13   3       68.95       77.57     17.78 o
  -8  13   3       18.01       29.96     11.49 o
  -7  13   3       22.43       22.24      6.54 o
  -6  13   3        8.14       -2.19      4.65 o
  -5  13   3       11.37       11.02      5.57 o
  -4  13   3        6.28       19.63      6.78 o
  -3  13   3      829.11      792.03     30.14 o
  -2  13   3       33.10       54.16     17.77 o
  -1  13   3      199.40      202.68     21.40 o
   0  13   3       12.63        5.00     10.06 o
   1  13   3      192.51      178.90     21.56 o
   2  13   3       20.61       17.14     11.15 o
   3  13   3       52.16       54.17     13.97 o
   4  13   3       49.67       77.51     16.71 o
   5  13   3      284.79      299.41     28.90 o
   6  13   3        0.23       14.27     11.79 o
   7  13   3      177.07      199.26     25.16 o
   8  13   3       23.65       24.10     11.43 o
   9  13   3        0.92        5.96      8.75 o
  10  13   3       28.38       58.33     15.85 o
  11  13   3        4.45       -6.45      8.94 o
  12  13   3        0.65       -4.54      7.68 o
 -11  14   3      107.20       87.76     20.32 o
 -10  14   3        2.54       -2.39      8.06 o
  -9  14   3      262.16      318.16     34.57 o
  -8  14   3      100.66       98.51     18.89 o
  -7  14   3       45.93       38.34      8.41 o
  -6  14   3      469.13      469.26     19.81 o
  -5  14   3        3.63       13.15      5.75 o
  -4  14   3       46.71       44.50      8.47 o
  -3  14   3      501.37      494.32     43.60 o
  -2  14   3        4.46       10.02      6.49 o
  -1  14   3      998.12      992.48     50.14 o
   0  14   3        2.64        4.07      9.11 o
   1  14   3      212.04      251.78     26.09 o
   2  14   3      788.53      801.38     46.40 o
   3  14   3       22.02       22.36     11.73 o
   4  14   3     1225.04     1301.18     61.16 o
   5  14   3      377.51      381.79     33.56 o
   6  14   3       49.73       44.60     15.20 o
   7  14   3      706.07      757.59     48.28 o
   8  14   3      183.73      242.60     29.37 o
   9  14   3      290.19      283.30     30.68 o
  10  14   3       31.47       20.39     10.27 o
  11  14   3        8.22       10.20      9.82 o
 -10  15   3      110.78      104.88     21.36 o
  -9  15   3       65.63       91.02     18.68 o
  -8  15   3      149.68      177.81     25.56 o
  -7  15   3      329.37      318.57     29.93 o
  -6  15   3       95.07       85.47     10.83 o
  -5  15   3      276.64      264.50     18.98 o
  -4  15   3       50.73       53.04     10.66 o
  -3  15   3       85.97       90.56     22.09 o
  -2  15   3     1004.62     1027.55     51.64 o
  -1  15   3      139.20      115.31     17.90 o
   0  15   3      391.65      406.28     33.32 o
   1  15   3      132.26      136.47     19.66 o
   2  15   3      248.40      246.67     26.11 o
   3  15   3      723.35      784.00     47.65 o
   4  15   3        0.24       -6.89      6.89 o
   5  15   3      625.97      679.00     45.78 o
   6  15   3      216.36      242.73     28.53 o
   7  15   3       13.05       34.94     15.45 o
   8  15   3      351.26      363.37     34.97 o
   9  15   3       31.84       29.13     13.53 o
  10  15   3       97.15       89.42     19.29 o
  -9  16   3        0.31       17.49     12.85 o
  -8  16   3        0.06       -4.62      7.44 o
  -7  16   3       12.73       19.98     10.15 o
  -6  16   3        1.82       -8.28     21.47 o
  -5  16   3       42.00       46.54      9.71 o
  -4  16   3        7.91        6.03      6.05 o
  -3  16   3       18.46       24.36      8.04 o
  -2  16   3      189.83      170.20     22.60 o
  -1  16   3       19.60       12.85      9.41 o
   0  16   3      179.61      192.22     24.53 o
   1  16   3        0.06        4.85      9.39 o
   2  16   3       38.72       26.66     12.50 o
   3  16   3       42.59       35.14     12.43 o
   4  16   3       21.71       29.39     12.30 o
   5  16   3       19.07       24.86     12.76 o
   6  16   3      190.68      211.70     26.92 o
   7  16   3        2.10        3.69      8.19 o
   8  16   3        5.43       -4.27     10.78 o
   9  16   3       32.43       24.55     12.37 o
  10  16   3        1.34       -7.84      8.62 o
  -8  17   3       77.25       66.57     17.09 o
  -7  17   3       34.90       33.09     11.56 o
  -6  17   3        3.31       24.49     12.19 o
  -5  17   3      403.91      416.21     25.75 o
  -4  17   3      299.42      284.19     20.92 o
  -3  17   3      407.53      435.40     35.85 o
  -2  17   3      262.63      259.58     27.83 o
  -1  17   3       93.51       85.21     17.25 o
   0  17   3      210.29      209.54     25.56 o
   1  17   3      409.70      419.10     36.29 o
   2  17   3      102.71      120.00     21.07 o
   3  17   3      268.80      288.14     31.29 o
   4  17   3       47.85       20.57     12.60 o
   5  17   3      237.08      265.65     30.92 o
   6  17   3      159.41      173.71     25.68 o
   7  17   3       64.76       57.17     16.74 o
   8  17   3       18.37       20.48     12.98 o
   9  17   3       11.14       19.57     12.68 o
  -7  18   3       32.37       36.73     13.64 o
  -6  18   3      240.17      236.44     29.65 o
  -5  18   3        8.94       10.88      6.86 o
  -4  18   3      185.84      213.25     26.43 o
  -3  18   3      200.38      214.07     26.79 o
  -2  18   3        1.07       27.97     12.47 o
  -1  18   3      485.37      486.55     39.43 o
   0  18   3       32.60       41.51     13.73 o
   1  18   3      555.27      483.90     39.96 o
   2  18   3      161.47      158.84     25.03 o
   3  18   3      295.90      295.86     31.92 o
   4  18   3      219.20      242.12     29.59 o
   5  18   3       44.04       47.99     15.13 o
   6  18   3       14.99       34.65     14.04 o
   7  18   3      247.79      295.21     34.66 o
  -6  19   3       13.27        9.19     10.22 o
  -5  19   3       42.08       41.77     13.59 o
  -4  19   3       37.58       60.81     15.24 o
  -3  19   3      113.14      115.69     21.50 o
  -2  19   3       38.50       32.76     11.73 o
  -1  19   3        0.57       -1.82      8.50 o
   0  19   3       42.18       87.01     20.44 o
   1  19   3       19.57       36.04     14.39 o
   2  19   3      114.87      116.89     21.43 o
   3  19   3       23.49       42.82     15.48 o
   4  19   3        3.32      -10.62     11.47 o
   5  19   3        1.82        1.52      9.91 o
   6  19   3       11.02       19.86     10.25 o
  -5  20   3        0.47      -14.94     14.94 o
  -4  20   3       25.71       24.24     14.07 o
  -3  20   3       77.13       47.63     15.27 o
  -2  20   3        1.93        3.39     11.31 o
  -1  20   3      115.99      114.50     21.38 o
   0  20   3       47.23       37.28     16.21 o
   1  20   3      122.60      122.38     21.97 o
   2  20   3       79.94       86.29     20.52 o
   3  20   3        6.38        1.14     10.84 o
   4  20   3      126.99      124.06     22.52 o
  -4  21   3       53.36       40.63     14.78 o
  -3  21   3       38.06       57.47     16.01 o
  -2  21   3      188.90      235.71     31.04 o
  -1  21   3        1.46        7.54     12.92 o
   0  21   3      189.26      196.89     29.66 o
   1  21   3       21.29       23.98     12.71 o
 -14   0   4       19.75       55.38     17.42 o
 -13   0   4      145.37      196.12     27.42 o
 -12   0   4      197.30      217.24     28.90 o
 -11   0   4       26.26        7.75      8.36 o
 -10   0   4      244.73      326.09     32.27 o
  -9   0   4       84.34       84.90      9.07 o
  -8   0   4      654.03      720.59     26.36 o
  -7   0   4      597.93      561.28     22.78 o
  -6   0   4      334.73      329.68     16.97 o
  -5   0   4     4223.89     4241.26     74.82 o
  -4   0   4      312.18      297.76      9.42 o
  -3   0   4     3480.15     3605.14     74.62 o
  -2   0   4     3522.17     3409.95     47.35 o
  -1   0   4     1319.42     1405.64     43.14 o
   0   0   4      565.99      457.37     12.96 o
   1   0   4     2385.77     2468.76     39.64 o
   2   0   4     1943.87     1993.01     32.53 o
   3   0   4     3899.84     3912.17    133.24 o
   4   0   4       13.09       12.88      6.96 o
   5   0   4      427.46      390.36     31.31 o
   6   0   4     2005.38     1923.97     68.99 o
   7   0   4      810.56      781.75     44.19 o
   8   0   4      302.07      309.46     29.10 o
   9   0   4       22.80       -3.52     10.74 o
  10   0   4      251.59      244.20     29.47 o
  11   0   4      262.43      283.04     31.84 o
  12   0   4       60.61       58.81     15.91 o
  13   0   4      317.74      361.73     28.30 o
  14   0   4       14.70        6.56      7.69 o
 -14   1   4       35.40       45.26     10.96 o
 -13   1   4        2.20       -1.15      5.93 o
 -12   1   4        0.23       -5.28      6.76 o
 -11   1   4       49.34       39.80      8.98 o
 -10   1   4      243.89      243.45     19.53 o
  -9   1   4      442.08      453.52     18.20 o
  -8   1   4       94.38      103.78      7.04 o
  -7   1   4       69.16       65.77      5.71 o
  -6   1   4      899.54      960.10     21.62 o
  -5   1   4      514.47      491.03     24.93 o
  -4   1   4     3607.83     3612.35     37.67 o
  -3   1   4      627.37      618.24     12.72 o
  -2   1   4       76.42       81.51      4.58 o
  -1   1   4     2295.52     2290.55     34.47 o
   0   1   4     2038.54     2093.87     29.25 o
   1   1   4     1686.94     1761.47     24.81 o
   2   1   4     1087.95     1059.92     14.80 o
   3   1   4       84.54       84.51      7.37 o
   4   1   4      357.73      365.15     19.99 o
   5   1   4      370.36      372.13     15.20 o
   6   1   4      181.31      157.75     10.48 o
   7   1   4       96.28       98.51     11.56 o
   8   1   4        0.56       -2.10      4.37 o
   9   1   4      633.51      582.82     29.77 o
  10   1   4        4.81        5.67      5.57 o
  11   1   4      236.96      222.71     16.34 o
  12   1   4      126.06      111.45     12.58 o
  13   1   4        2.37        8.09      6.37 o
  14   1   4       35.25       27.76      8.71 o
 -14   2   4       15.81       26.91     10.65 o
 -13   2   4        5.66        2.99      6.17 o
 -12   2   4        6.14       10.25      6.06 o
 -11   2   4        8.93        1.90      5.85 o
 -10   2   4       11.07        2.83      3.82 o
  -9   2   4       10.57        8.95      3.04 o
  -8   2   4        0.41       -1.06      2.10 o
  -7   2   4      288.33      290.48     11.45 o
  -6   2   4      353.71      357.91     10.11 o
  -5   2   4      180.79      170.58      5.25 o
  -4   2   4       11.94        7.81      2.43 o
  -3   2   4      399.38      402.66     11.23 o
  -2   2   4     1189.45     1234.56     21.57 o
  -1   2   4        1.29       -0.48      3.42 o
   0   2   4     1488.16     1612.44     32.69 o
   1   2   4      105.39      127.67      7.74 o
   2   2   4       22.96       20.05      7.44 o
   3   2   4      726.52      691.36     14.01 o
   4   2   4      179.08      183.64     12.51 o
   5   2   4     1630.99     1673.10     45.99 o
   6   2   4      107.63      107.35     10.07 o
   7   2   4      141.51      148.29     10.87 o
   8   2   4      338.91      329.71     21.32 o
   9   2   4       16.87       21.88      6.46 o
  10   2   4      136.86      120.59     11.82 o
  11   2   4       77.57       78.67     10.34 o
  12   2   4        2.69        1.97      5.36 o
  13   2   4       20.98       14.61      7.06 o
  14   2   4        6.19        5.26      9.54 o
 -14   3   4      108.91      116.31     18.00 o
 -13   3   4       46.13       50.08     11.41 o
 -12   3   4       58.13       83.81     12.32 o
 -11   3   4      305.93      326.10     23.52 o
 -10   3   4        5.52       -1.23      3.81 o
  -9   3   4      323.66      331.34     13.05 o
  -8   3   4      152.43      152.06      8.48 o
  -7   3   4      237.28      238.60     11.70 o
  -6   3   4      959.57      914.48     25.02 o
  -5   3   4       83.20       72.33      5.32 o
  -4   3   4     1242.32     1229.55     17.20 o
  -3   3   4     1973.13     1975.02     38.22 o
  -2   3   4      164.28      149.88      5.72 o
  -1   3   4    10049.88    10391.55    131.27 o
   0   3   4      755.26      748.52     13.99 o
   1   3   4     4016.16     4133.19     43.95 o
   2   3   4     4621.18     4751.88     91.24 o
   3   3   4       15.08       16.96      2.62 o
   4   3   4     3400.46     3273.78     51.68 o
   5   3   4      355.42      308.66     10.08 o
   6   3   4      360.87      358.36     19.29 o
   7   3   4      693.74      696.94     28.03 o
   8   3   4       16.13       16.67      4.91 o
   9   3   4      833.16      852.93     79.78 o
  10   3   4      299.92      299.51     25.06 o
  11   3   4      195.50      168.80     18.35 o
  12   3   4      363.73      387.93     28.71 o
  13   3   4       26.57       39.36     11.14 o
  14   3   4       64.69       56.54     16.40 o
 -14   4   4        2.30        7.27      8.81 o
 -13   4   4       55.05       62.11     12.30 o
 -12   4   4      118.90      134.99     16.51 o
 -11   4   4       87.49       99.61     16.57 o
 -10   4   4       88.59       95.82      7.58 o
  -9   4   4       86.43      103.68      9.18 o
  -8   4   4      506.70      568.17     29.69 o
  -7   4   4      554.36      523.71     20.24 o
  -6   4   4      244.33      208.72      6.88 o
  -5   4   4     1097.69     1029.98     27.46 o
  -4   4   4      512.31      506.27     10.97 o
  -3   4   4      459.43      491.84     24.05 o
  -2   4   4     3092.88     3112.04     53.59 o
  -1   4   4      397.99      435.22     11.80 o
   0   4   4     2184.82     2207.01     28.57 o
   1   4   4      824.61      864.51     15.61 o
   2   4   4     2076.61     2152.46     37.28 o
   3   4   4     3963.15     3863.21     51.45 o
   4   4   4        5.72        4.53      2.23 o
   5   4   4     1285.87     1248.22     25.65 o
   6   4   4      494.22      475.35     19.52 o
   7   4   4      145.75      142.66     18.02 o
   8   4   4      102.48       84.55      8.49 o
   9   4   4       36.56       50.77      7.98 o
  10   4   4      174.40      187.39     17.78 o
  11   4   4       80.56       65.05     11.13 o
  12   4   4       11.31       14.38     10.11 o
  13   4   4      102.26      132.13     17.15 o
  14   4   4       15.57       23.89     11.78 o
 -13   5   4        1.41       -9.32     21.28 o
 -12   5   4        2.67        4.10      6.06 o
 -11   5   4       18.79       24.84     15.80 o
 -10   5   4       40.79       37.16      7.61 o
  -9   5   4       96.37      108.04     10.92 o
  -8   5   4       19.13       16.90      8.42 o
  -7   5   4       89.27       67.55     14.61 o
  -6   5   4        9.47        6.25      1.51 o
  -5   5   4       14.17       10.02      1.80 o
  -4   5   4      237.58      241.44      7.85 o
  -3   5   4      113.12      101.82      7.08 o
  -2   5   4      287.20      334.97     14.53 o
  -1   5   4        1.30        2.05      3.20 o
   0   5   4     1590.66     1590.13     27.22 o
   1   5   4      185.68      194.77      8.44 o
   2   5   4        5.85        8.13      2.97 o
   3   5   4        1.69        5.76      2.08 o
   4   5   4       26.40       29.37      2.79 o
   5   5   4       52.71       35.98      2.96 o
   6   5   4      290.13      293.67     20.86 o
   7   5   4      110.78      126.12     12.16 o
   8   5   4       20.99        7.87      4.94 o
   9   5   4       60.41       60.33      8.88 o
  10   5   4      155.41      154.32     37.29 o
  11   5   4       28.16       23.88      9.50 o
  12   5   4        1.82       12.27      7.94 o
  13   5   4        0.39       19.66      7.01 o
  14   5   4        0.71       -5.11      9.19 o
 -13   6   4       99.64      121.40     16.68 o
 -12   6   4       35.95       45.41     10.28 o
 -11   6   4       30.96       31.77      8.96 o
 -10   6   4      597.88      666.37     26.58 o
  -9   6   4       15.42        0.32      7.32 o
  -8   6   4      335.22      340.77     30.07 o
  -7   6   4      849.73      779.23     45.00 o
  -6   6   4      140.09      129.54      9.46 o
  -5   6   4     1373.60     1277.74     45.37 o
  -4   6   4       24.17       29.57      5.81 o
  -3   6   4     1056.74     1028.93     27.89 o
  -2   6   4     2663.53     2596.02     49.65 o
  -1   6   4      826.43      874.66     49.01 o
   0   6   4     9411.51     9688.07    141.95 o
   1   6   4     4603.85     4897.31     76.34 o
   2   6   4     1493.38     1599.30     36.23 o
   3   6   4     3980.49     4046.29     66.14 o
   4   6   4       22.02       31.76      3.59 o
   5   6   4     1764.20     1752.63     27.28 o
   6   6   4        3.10        5.05      4.40 o
   7   6   4       19.54       13.97      5.31 o
   8   6   4      553.79      555.15     25.62 o
   9   6   4      104.15       91.48     14.03 o
  10   6   4      119.97      118.51     20.68 o
  11   6   4      384.56      437.03     40.05 o
  12   6   4        6.00        5.65      6.30 o
  13   6   4      158.36      163.74     25.39 o
 -13   7   4       18.17       20.87      8.55 o
 -12   7   4       43.98       36.58      9.27 o
 -11   7   4      403.08      420.58     28.31 o
 -10   7   4       58.58       54.83     16.04 o
  -9   7   4      288.46      279.28     29.33 o
  -8   7   4       29.19       61.34     15.98 o
  -7   7   4        9.71        4.61      5.98 o
  -6   7   4      116.11      104.59      9.09 o
  -5   7   4       10.10        5.70      2.58 o
  -4   7   4       69.31       65.53      7.54 o
  -3   7   4      933.07      935.61     27.41 o
  -2   7   4      531.51      510.95     36.63 o
  -1   7   4     3754.66     3805.32     65.34 o
   0   7   4      308.15      260.49     13.80 o
   1   7   4     4972.07     5168.00     81.08 o
   2   7   4     2095.11     2120.26     69.07 o
   3   7   4      123.53      113.05      9.72 o
   4   7   4     1056.27     1097.52     55.31 o
   5   7   4      704.36      725.36     41.30 o
   6   7   4      156.21      157.30     13.54 o
   7   7   4      809.23      834.32     31.72 o
   8   7   4       38.98       37.48      7.16 o
   9   7   4       82.07       73.00      9.86 o
  10   7   4      132.26      105.24     18.63 o
  11   7   4       43.40       28.40     20.34 o
  12   7   4      152.20      174.41     36.71 o
  13   7   4        0.02       12.91     12.81 o
 -13   8   4        0.15       -2.85     18.88 o
 -12   8   4       27.24       25.51      9.41 o
 -11   8   4        0.13        4.32      9.79 o
 -10   8   4       53.16       38.24     12.71 o
  -9   8   4        1.71        5.16      9.42 o
  -8   8   4        5.42        0.15      5.87 o
  -7   8   4        1.65        0.93      5.46 o
  -6   8   4      135.29      130.08     10.55 o
  -5   8   4       89.98       84.74      8.74 o
  -4   8   4       86.80       99.53      9.14 o
  -3   8   4      128.14      126.65     10.56 o
  -2   8   4      234.89      246.26     13.80 o
  -1   8   4       17.11       27.12      5.85 o
   0   8   4      218.60      199.94     12.61 o
   1   8   4      127.47      148.79     10.53 o
   2   8   4      653.81      633.58     35.38 o
   3   8   4       36.73       37.65      9.77 o
   4   8   4        6.50       -1.00      7.93 o
   5   8   4      913.55      921.30     47.74 o
   6   8   4       12.17       26.76     11.23 o
   7   8   4      616.39      614.57     27.41 o
   8   8   4       31.90       33.60      7.44 o
   9   8   4       23.03       49.12     13.76 o
  10   8   4        0.81        0.15      7.99 o
  11   8   4        6.40       -9.63      9.63 o
  12   8   4        0.01       -4.75      5.45 o
  13   8   4       17.00       -8.59      8.59 o
 -12   9   4       48.42       52.74     11.75 o
 -11   9   4       73.58       82.90     19.07 o
 -10   9   4        9.05       -2.96     10.44 o
  -9   9   4      656.11      546.75     41.47 o
  -8   9   4      333.72      347.87     32.15 o
  -7   9   4      531.68      510.49     36.84 o
  -6   9   4      263.68      246.24     15.03 o
  -5   9   4      325.71      299.56     22.94 o
  -4   9   4      686.24      680.00     37.61 o
  -3   9   4     1424.90     1396.29     52.49 o
  -2   9   4      402.51      398.30     18.66 o
  -1   9   4      885.59      878.06     29.76 o
   0   9   4      522.15      567.05     21.84 o
   1   9   4     1291.53     1318.50     34.87 o
   2   9   4      804.36      776.52     40.37 o
   3   9   4      234.73      235.40     22.51 o
   4   9   4      697.06      689.83     40.00 o
   5   9   4      165.59      157.73     19.40 o
   6   9   4      529.89      599.64     39.64 o
   7   9   4      592.69      647.49     28.49 o
   8   9   4        2.27       -0.64      4.30 o
   9   9   4      396.89      344.63     32.93 o
  10   9   4       68.16       43.39     12.34 o
  11   9   4       79.86       64.51     16.32 o
  12   9   4       44.06       21.99     11.54 o
 -12  10   4        1.66      -10.33     10.33 o
 -11  10   4       21.61       10.21      8.97 o
 -10  10   4      423.18      461.02     39.58 o
  -9  10   4       72.64       80.09     18.64 o
  -8  10   4      112.91      119.58     19.51 o
  -7  10   4      716.67      736.14     28.05 o
  -6  10   4        6.28       14.69      6.11 o
  -5  10   4      765.19      807.50     58.96 o
  -4  10   4        2.92        0.48      4.15 o
  -3  10   4      977.80      969.04     31.21 o
  -2  10   4      637.61      629.04     43.62 o
  -1  10   4      183.24      177.20     12.98 o
   0  10   4     1735.06     1644.40     98.46 o
   1  10   4      937.45      908.31     44.37 o
   2  10   4       67.46       59.77     12.48 o
   3  10   4     2208.27     2434.06     81.54 o
   4  10   4        5.35       10.27      6.99 o
   5  10   4      407.08      426.04     33.03 o
   6  10   4        9.63       17.22      7.29 o
   7  10   4        1.80       12.52      8.78 o
   8  10   4      468.80      525.79     26.36 o
   9  10   4       19.97       13.95      7.66 o
  10  10   4      156.64      114.16     19.83 o
  11  10   4       50.71       58.79     15.01 o
  12  10   4       27.22        8.64      7.34 o
 -11  11   4       13.52       18.20      9.53 o
 -10  11   4        7.42       13.28      7.13 o
  -9  11   4        9.01        7.03      8.93 o
  -8  11   4       48.71       24.22     11.37 o
  -7  11   4        4.08        4.83      4.25 o
  -6  11   4        4.01        7.85      5.36 o
  -5  11   4      455.16      447.69     21.83 o
  -4  11   4        2.86       16.97      7.23 o
  -3  11   4     1787.25     1714.27     52.58 o
  -2  11   4      244.16      222.91     15.30 o
  -1  11   4      191.10      159.20     12.87 o
   0  11   4      186.96      181.04     13.50 o
   1  11   4        7.07       13.43      9.66 o
   2  11   4      138.86      122.54     17.73 o
   3  11   4       10.03        3.59      7.99 o
   4  11   4        9.18        9.67      7.05 o
   5  11   4        0.89        0.82      8.65 o
   6  11   4       46.04       48.58     14.25 o
   7  11   4      239.94      229.15     26.20 o
   8  11   4      166.17      184.39     16.12 o
   9  11   4       39.91       27.04     10.56 o
  10  11   4       47.84       21.85     10.71 o
  11  11   4        9.39       13.97     10.16 o
 -11  12   4       22.22       35.14     12.22 o
 -10  12   4       49.62       26.29     11.67 o
  -9  12   4       10.00       38.67     13.37 o
  -8  12   4       71.42       80.58     17.64 o
  -7  12   4      148.97      139.55     13.32 o
  -6  12   4       45.53       53.64      8.24 o
  -5  12   4      483.36      440.20     29.13 o
  -4  12   4        4.20       10.48      5.94 o
  -3  12   4      142.53      132.11     22.31 o
  -2  12   4      707.84      738.74     36.55 o
  -1  12   4      118.11      110.91     11.44 o
   0  12   4      663.51      692.78     39.72 o
   1  12   4       10.24       35.21     11.77 o
   2  12   4      221.37      240.16     24.45 o
   3  12   4      396.86      387.29     31.81 o
   4  12   4      140.88      143.95     20.70 o
   5  12   4      241.79      239.84     25.77 o
   6  12   4      730.55      734.10     47.36 o
   7  12   4       20.88       34.70     13.23 o
   8  12   4      176.00      197.24     25.68 o
   9  12   4       96.75       90.42     18.86 o
  10  12   4      140.62      160.58     24.11 o
  11  12   4       80.84       99.18     20.99 o
 -10  13   4        0.06        2.95      9.01 o
  -9  13   4      154.18      154.70     24.23 o
  -8  13   4      151.51      168.25     24.03 o
  -7  13   4      119.36      111.30     12.27 o
  -6  13   4      691.18      639.29     56.58 o
  -5  13   4        5.84        6.93      6.69 o
  -4  13   4      942.20      910.09     33.74 o
  -3  13   4      464.02      509.81     24.95 o
  -2  13   4      145.71      156.65     14.28 o
  -1  13   4     1615.98     1633.47     45.99 o
   0  13   4       22.27       22.81     11.03 o
   1  13   4      737.78      762.95     44.00 o
   2  13   4      589.26      628.38     40.78 o
   3  13   4        0.91       11.24     10.09 o
   4  13   4      943.55      988.21     53.83 o
   5  13   4      723.28      733.71     47.18 o
   6  13   4      548.06      531.99     41.10 o
   7  13   4      572.90      585.14     43.95 o
   8  13   4        4.71       11.89      9.24 o
   9  13   4      292.42      352.77     36.07 o
  10  13   4      108.96      135.14     23.79 o
 -10  14   4       10.29       19.76      9.07 o
  -9  14   4        4.48       -8.55      9.73 o
  -8  14   4        9.75        5.86      9.98 o
  -7  14   4       97.36      119.84     20.42 o
  -6  14   4       15.68       15.85      8.49 o
  -5  14   4      379.84      377.60     22.49 o
  -4  14   4      183.91      170.55     15.35 o
  -3  14   4      265.89      244.94     17.88 o
  -2  14   4      174.20      179.32     15.37 o
  -1  14   4       20.97       31.37     11.11 o
   0  14   4      405.98      407.56     32.85 o
   1  14   4       76.79      121.45     19.11 o
   2  14   4        0.73       -0.55      8.83 o
   3  14   4      151.25      145.13     20.70 o
   4  14   4        1.04       12.79      9.52 o
   5  14   4      144.31      182.68     24.69 o
   6  14   4        0.57       -8.42      8.42 o
   7  14   4       79.30       82.63     18.67 o
   8  14   4       11.43       16.64     11.10 o
   9  14   4        0.09        6.53     11.13 o
  10  14   4       51.57       34.78     15.82 o
  -9  15   4       70.65       99.78     21.47 o
  -8  15   4        4.88       -0.78      9.08 o
  -7  15   4       37.05       29.16     13.32 o
  -6  15   4      174.26      160.31     15.24 o
  -5  15   4       37.87       44.65     19.02 o
  -4  15   4      183.82      169.93     15.65 o
  -3  15   4        2.25        4.85      6.15 o
  -2  15   4       12.79       11.51      6.58 o
  -1  15   4      105.30      136.45     20.38 o
   0  15   4       56.49       75.77     17.35 o
   1  15   4       47.75       45.25     13.21 o
   2  15   4      742.05      693.30     46.33 o
   3  15   4        9.16       21.38     10.91 o
   4  15   4      239.53      236.47     27.54 o
   5  15   4       25.40       54.03     16.78 o
   6  15   4       36.52       44.21     14.96 o
   7  15   4       30.94       44.33     15.64 o
   8  15   4       12.26       40.17     15.17 o
   9  15   4        2.16       26.19     15.46 o
  -8  16   4      282.48      285.94     33.90 o
  -7  16   4       16.92       35.12     13.70 o
  -6  16   4        6.95       13.26      9.12 o
  -5  16   4      503.40      403.63     24.79 o
  -4  16   4      516.06      504.41     27.28 o
  -3  16   4      480.91      471.95     26.18 o
  -2  16   4      792.36      722.52     45.95 o
  -1  16   4       13.56       25.50     12.77 o
   0  16   4      565.03      585.85     42.40 o
   1  16   4      365.57      356.52     33.02 o
   2  16   4      380.95      402.04     35.48 o
   3  16   4      359.15      386.34     35.29 o
   4  16   4       28.08       37.19     13.34 o
   5  16   4      331.63      316.63     32.63 o
   6  16   4      341.38      359.03     36.37 o
   7  16   4       98.48      116.92     22.62 o
   8  16   4      130.18      132.12     23.09 o
  -7  17   4        1.24       10.28      9.45 o
  -6  17   4       18.07       18.59     11.17 o
  -5  17   4       12.96       15.19      8.10 o
  -4  17   4       63.43       83.79     13.65 o
  -3  17   4       16.77       25.35     12.75 o
  -2  17   4       25.50       35.23     12.71 o
  -1  17   4      321.46      306.01     31.38 o
   0  17   4        7.07       11.90     12.42 o
   1  17   4      102.70       94.50     19.45 o
   2  17   4      191.45      179.74     25.03 o
   3  17   4       48.36       30.50     12.94 o
   4  17   4       70.30       81.59     19.05 o
   5  17   4       26.35       26.40     12.27 o
   6  17   4        1.84       -8.30     11.06 o
   7  17   4       77.30       67.95     17.67 o
  -6  18   4       19.71       15.66      7.44 o
  -5  18   4        0.15       -3.95      4.98 o
  -4  18   4       16.11        5.21      7.22 o
  -3  18   4        8.70       13.73     10.33 o
  -2  18   4       47.43       45.15     14.68 o
  -1  18   4       17.36       35.43     15.49 o
   0  18   4       39.96       43.64     14.99 o
   1  18   4        9.23       36.62     14.40 o
   2  18   4        5.99       -3.22      8.42 o
   3  18   4       27.18       37.57     15.13 o
   4  18   4       23.71        2.42      9.63 o
   5  18   4        1.90      -11.52     11.52 o
  -6  19   4      153.24      135.06     22.33 o
  -5  19   4        9.39       16.69      7.66 o
  -4  19   4      121.67      138.17     22.90 o
  -3  19   4      183.59      150.26     23.89 o
  -2  19   4       25.39       28.71     11.37 o
  -1  19   4      324.14      345.23     35.86 o
   0  19   4       56.66       65.48     18.32 o
   1  19   4      124.69      105.99     22.09 o
   2  19   4      273.70      232.71     30.38 o
   3  19   4       11.80       16.21     11.52 o
   4  19   4      277.53      304.58     35.34 o
  -6  20   4        0.28      -12.01     12.01 o
  -5  20   4       41.06       55.46     15.68 o
  -4  20   4      117.09      117.64     22.12 o
  -3  20   4       66.71       80.17     19.29 o
  -2  20   4      131.13      151.87     24.77 o
  -1  20   4        5.09        5.27     11.62 o
   0  20   4       87.07      111.63     22.19 o
   1  20   4       29.78       54.14     16.73 o
 -13   1   5       41.76       59.56     12.65 o
 -12   1   5      138.12      140.54     17.37 o
 -11   1   5        3.93        2.16      8.00 o
 -10   1   5      106.30      129.59     15.17 o
  -9   1   5       35.51       49.52      5.70 o
  -8   1   5      132.50      125.12      8.57 o
  -7   1   5      132.29      136.37     11.32 o
  -6   1   5       12.67       11.75      3.70 o
  -5   1   5      395.18      364.07     14.96 o
  -4   1   5      384.39      377.97      9.05 o
  -3   1   5      491.60      502.53     11.05 o
  -2   1   5     1734.90     1797.31     34.59 o
  -1   1   5       38.44       42.01      2.73 o
   0   1   5     1319.45     1322.77     20.50 o
   1   1   5      485.65      475.39     13.97 o
   2   1   5        5.29        4.23      1.26 o
   3   1   5      610.65      590.34     16.56 o
   4   1   5      209.54      202.68     12.27 o
   5   1   5       46.78       40.89      5.49 o
   6   1   5      617.93      615.20     22.13 o
   7   1   5      288.25      298.14     19.46 o
   8   1   5      630.90      649.88     30.97 o
   9   1   5        0.39       -3.20      6.66 o
  10   1   5      653.36      705.65     35.92 o
  11   1   5      221.05      272.87     18.77 o
  12   1   5       19.27       10.59      5.64 o
 -13   2   5        4.24       10.29      7.58 o
 -12   2   5       67.82       89.86     17.45 o
 -11   2   5       11.65        6.72      6.88 o
 -10   2   5        0.29        3.86      5.78 o
  -9   2   5      173.08      187.55     12.95 o
  -8   2   5      160.06      165.19     11.84 o
  -7   2   5      321.40      361.09     14.40 o
  -6   2   5      967.25      886.89     33.96 o
  -5   2   5      237.57      231.84      7.35 o
  -4   2   5     1534.95     1527.20     20.64 o
  -3   2   5      565.59      569.70     13.71 o
  -2   2   5       64.03       71.12      4.78 o
  -1   2   5     1486.26     1428.74     19.05 o
   0   2   5       50.83       43.81      3.21 o
   1   2   5      410.60      365.81      9.77 o
   2   2   5     1162.03     1111.16     16.57 o
   3   2   5       10.67        9.11      1.40 o
   4   2   5     2063.94     2075.21     41.45 o
   5   2   5        6.92        8.08      3.34 o
   6   2   5      360.38      363.92     14.83 o
   7   2   5      449.62      447.29     17.19 o
   8   2   5       13.68        7.12      5.39 o
   9   2   5     1128.33     1115.30     35.59 o
  10   2   5      268.26      254.01     17.47 o
  11   2   5      175.64      178.04     18.70 o
  12   2   5      204.72      183.87     20.14 o
 -13   3   5        0.11        4.32      7.59 o
 -12   3   5       75.54       71.63     13.21 o
 -11   3   5       41.05       31.87      9.11 o
 -10   3   5        0.65       -7.29      7.29 o
  -9   3   5        3.60        9.64      6.82 o
  -8   3   5      101.54       96.16      9.57 o
  -7   3   5       84.39       87.45      8.94 o
  -6   3   5       60.75       63.10      5.10 o
  -5   3   5       24.49       23.62      2.76 o
  -4   3   5      565.99      600.26     17.36 o
  -3   3   5        2.63        2.87      2.59 o
  -2   3   5      974.95     1006.87     25.27 o
  -1   3   5      402.26      429.17     14.80 o
   0   3   5       71.11       71.12      8.58 o
   1   3   5       11.96       10.66      2.95 o
   2   3   5        2.64       -0.15      2.83 o
   3   3   5      152.17      151.69      9.50 o
   4   3   5       11.74       11.95      1.98 o
   5   3   5      869.83      820.58     31.62 o
   6   3   5      259.57      239.97     14.23 o
   7   3   5        0.04        3.48      3.93 o
   8   3   5       27.98       29.22      6.15 o
   9   3   5        3.05        6.22      6.58 o
  10   3   5      115.93      101.99     33.52 o
  11   3   5       48.34       71.09     12.77 o
  12   3   5        8.65       -2.65      6.30 o
 -12   4   5       24.43       27.79      8.78 o
 -11   4   5      265.86      297.47     23.77 o
 -10   4   5       34.14       47.94     10.58 o
  -9   4   5      127.02      127.44     11.31 o
  -8   4   5        9.79       20.41      5.45 o
  -7   4   5      262.57      271.53     15.30 o
  -6   4   5      191.73      187.98      9.97 o
  -5   4   5      796.99      828.91     37.53 o
  -4   4   5      154.94      156.39      5.85 o
  -3   4   5      572.54      583.32     21.64 o
  -2   4   5      709.39      692.97     25.34 o
  -1   4   5     1523.68     1514.47     36.07 o
   0   4   5      814.93      820.97     17.07 o
   1   4   5      620.88      699.69     18.68 o
   2   4   5     1390.41     1382.39     27.45 o
   3   4   5      177.78      188.61      8.84 o
   4   4   5       18.39       19.20      5.93 o
   5   4   5      228.76      231.60     17.05 o
   6   4   5      109.25      104.36     12.07 o
   7   4   5      588.02      610.83     25.02 o
   8   4   5      111.64      108.32     12.85 o
   9   4   5      100.80      117.16     11.10 o
  10   4   5      100.15      110.93     14.85 o
  11   4   5       17.55        4.58      7.73 o
  12   4   5      169.64      212.61     26.49 o
 -12   5   5       54.16       72.51     13.00 o
 -11   5   5       50.01       55.22     12.45 o
 -10   5   5      361.21      381.26     30.95 o
  -9   5   5       18.54       20.05      5.16 o
  -8   5   5      351.10      389.25     24.45 o
  -7   5   5       51.12       67.57     14.32 o
  -6   5   5       55.76       54.80      6.37 o
  -5   5   5      908.98      951.73     41.06 o
  -4   5   5      717.33      745.05     23.46 o
  -3   5   5      392.97      403.20     17.28 o
  -2   5   5     1567.28     1449.68     30.60 o
  -1   5   5      834.75      896.69     19.83 o
   0   5   5     3598.65     3651.25     50.15 o
   1   5   5     1454.36     1455.00     29.54 o
   2   5   5      963.95      967.47     18.53 o
   3   5   5     1192.13     1164.69     34.40 o
   4   5   5      868.59      901.67     33.21 o
   5   5   5     2089.40     2186.53     55.84 o
   6   5   5     1750.85     1755.35     49.94 o
   7   5   5      207.13      206.17     16.70 o
   8   5   5     1328.16     1278.39     36.23 o
   9   5   5      173.87      162.55     12.96 o
  10   5   5      281.40      324.61     39.93 o
  11   5   5      278.29      269.28     23.12 o
  12   5   5        2.94       -3.84      6.75 o
 -12   6   5        0.29       -2.25      7.24 o
 -11   6   5       14.18       19.31      8.01 o
 -10   6   5       68.65       65.44     16.04 o
  -9   6   5       63.97       64.76     18.84 o
  -8   6   5       76.83       73.23     15.90 o
  -7   6   5       66.69       58.67     13.83 o
  -6   6   5      304.23      280.13     14.15 o
  -5   6   5      107.01      104.39      8.93 o
  -4   6   5      397.11      388.46     17.54 o
  -3   6   5       87.28       82.93      8.30 o
  -2   6   5       32.31       38.83      5.90 o
  -1   6   5       69.74       63.55      5.53 o
   0   6   5       58.56       77.80      7.90 o
   1   6   5      295.28      250.37     15.65 o
   2   6   5       97.08       99.58      6.37 o
   3   6   5       59.82       72.12     25.94 o
   4   6   5      218.48      191.22     15.50 o
   5   6   5        7.03       12.41      5.74 o
   6   6   5      329.13      340.02     21.25 o
   7   6   5       58.25       70.78      9.92 o
   8   6   5       42.27       51.49     10.18 o
   9   6   5       19.91       19.00      7.46 o
  10   6   5      115.44      101.41     14.26 o
  11   6   5        1.46        9.13      7.29 o
  12   6   5       48.30       54.13     12.34 o
 -12   7   5        5.78       11.09      8.36 o
 -11   7   5        0.79        4.96      7.44 o
 -10   7   5      199.00      267.23     30.41 o
  -9   7   5        0.20        5.69      7.06 o
  -8   7   5       80.70      102.13     18.35 o
  -7   7   5       50.90       68.43     14.84 o
  -6   7   5       12.61       16.38      4.61 o
  -5   7   5      393.24      434.20     22.62 o
  -4   7   5       60.16       58.52      7.62 o
  -3   7   5      127.57      138.68     10.82 o
  -2   7   5      940.70      955.11     52.72 o
  -1   7   5       25.39       19.59      5.33 o
   0   7   5      372.43      403.96     17.83 o
   1   7   5       54.85       29.66      9.97 o
   2   7   5        0.20       -8.92      9.24 o
   3   7   5      169.76      176.52     19.89 o
   4   7   5       22.11       11.95      6.38 o
   5   7   5      468.09      450.86     24.34 o
   6   7   5       18.38        6.90      4.95 o
   7   7   5       73.02       80.60     11.42 o
   8   7   5      288.31      313.70     27.21 o
   9   7   5      127.49      129.58     25.27 o
  10   7   5       90.35       88.73     13.88 o
  11   7   5       15.13       18.42     13.92 o
 -12   8   5       84.66       90.31     15.46 o
 -11   8   5      146.64      177.52     19.55 o
 -10   8   5        2.11       18.60     11.75 o
  -9   8   5      379.46      405.12     36.80 o
  -8   8   5      271.09      238.68     26.75 o
  -7   8   5      370.61      419.57     34.39 o
  -6   8   5      245.03      254.95     15.19 o
  -5   8   5       31.72       16.87     11.34 o
  -4   8   5        3.25        7.79      5.16 o
  -3   8   5     1718.36     1765.00     42.74 o
  -2   8   5      180.43      198.89     13.30 o
  -1   8   5     1065.19     1144.47     57.20 o
   0   8   5      155.62      161.73     11.72 o
   1   8   5      207.51      221.11     13.40 o
   2   8   5      753.09      774.05     41.52 o
   3   8   5      253.95      236.09     23.83 o
   4   8   5      608.90      646.98     40.64 o
   5   8   5       25.76       34.37      8.32 o
   6   8   5      194.98      216.03     17.45 o
   7   8   5      755.53      753.09     94.13 o
   8   8   5        0.32       -1.99      6.27 o
   9   8   5      668.21      617.67     46.61 o
  10   8   5       16.62       15.39      9.15 o
  11   8   5      118.51      117.42     15.66 o
 -11   9   5        9.39       11.66      7.91 o
 -10   9   5       51.44       42.52     13.02 o
  -9   9   5        4.78       17.58     13.02 o
  -8   9   5       25.86       21.99     11.31 o
  -7   9   5       91.37       83.77     16.82 o
  -6   9   5        0.08       -6.83     15.03 o
  -5   9   5      130.63      139.16     19.46 o
  -4   9   5      177.38      170.43     12.84 o
  -3   9   5       46.95       46.49      8.58 o
  -2   9   5      431.78      468.03     21.67 o
  -1   9   5       22.06       31.15      6.08 o
   0   9   5        7.83       12.75      8.34 o
   1   9   5      286.18      301.23     16.32 o
   2   9   5      228.79      195.89     21.51 o
   3   9   5      524.50      502.64     34.91 o
   4   9   5       71.11       78.13     16.06 o
   5   9   5     1224.31     1224.51     60.13 o
   6   9   5       32.06       24.74      6.08 o
   7   9   5       74.52       73.71     18.75 o
   8   9   5      531.25      517.95     56.87 o
   9   9   5        2.55       12.68      9.74 o
  10   9   5       58.02       48.12     15.00 o
  11   9   5        0.45        2.52     10.03 o
 -11  10   5        5.11        4.35      8.70 o
 -10  10   5        0.14        8.30     10.90 o
  -9  10   5       11.35       13.16     10.04 o
  -8  10   5       25.82       21.81     10.76 o
  -7  10   5        3.42      -11.03     11.03 o
  -6  10   5       30.79       33.93      6.64 o
  -5  10   5      348.30      318.14     18.28 o
  -4  10   5      137.79      141.02     12.33 o
  -3  10   5       97.30      106.41     11.08 o
  -2  10   5        0.05        0.45     14.57 o
  -1  10   5      181.69      158.93     12.87 o
   0  10   5       58.24       57.03      8.26 o
   1  10   5      362.98      372.96     29.45 o
   2  10   5       28.50       27.43     10.49 o
   3  10   5       59.73       50.79     12.70 o
   4  10   5        0.87       -5.53      9.67 o
   5  10   5      170.92      181.39     23.15 o
   6  10   5        3.70       -0.67      5.94 o
   7  10   5      191.06      189.06     16.70 o
   8  10   5       27.12        7.74      5.05 o
   9  10   5       32.30       37.08     12.12 o
  10  10   5       48.60       51.55     15.47 o
 -10  11   5      105.95      109.62     21.30 o
  -9  11   5        0.21       -6.70      9.29 o
  -8  11   5       72.15       83.32     17.03 o
  -7  11   5      240.52      204.82     24.56 o
  -6  11   5        3.50        4.80      4.67 o
  -5  11   5     1042.21      993.93     35.81 o
  -4  11   5      197.01      206.55     17.17 o
  -3  11   5      492.46      535.81     32.80 o
  -2  11   5      583.56      569.97     25.21 o
  -1  11   5        0.35        1.15      4.45 o
   0  11   5      242.49      289.83     17.86 o
   1  11   5       43.65       58.46     13.25 o
   2  11   5      113.55      116.54     17.62 o
   3  11   5      120.93      138.96     20.19 o
   4  11   5        2.16       -6.92      7.88 o
   5  11   5      291.00      308.46     30.36 o
   6  11   5      425.54      509.12     39.73 o
   7  11   5      188.33      199.88     19.59 o
   8  11   5      348.33      359.78     23.99 o
   9  11   5       48.69       55.67     14.60 o
  10  11   5       99.60       91.78     19.59 o
 -10  12   5       18.40       32.40     11.99 o
  -9  12   5      106.52      110.17     20.53 o
  -8  12   5      101.35      144.45     22.39 o
  -7  12   5       35.52       13.26      8.97 o
  -6  12   5      147.98      147.15     13.68 o
  -5  12   5       15.58       30.29      7.73 o
  -4  12   5      403.17      393.12     21.83 o
  -3  12   5       99.76       99.23     11.58 o
  -2  12   5       25.91       22.83      8.71 o
  -1  12   5      286.49      271.52     22.72 o
   0  12   5      406.95      384.06     21.06 o
   1  12   5      331.33      388.66     31.88 o
   2  12   5      219.02      243.98     25.74 o
   3  12   5       16.75       33.31     11.51 o
   4  12   5      255.50      288.63     29.25 o
   5  12   5      149.14      155.45     22.79 o
   6  12   5      338.74      281.49     30.65 o
   7  12   5      203.16      204.78     26.98 o
   8  12   5        4.05        0.25      5.75 o
   9  12   5      153.08      164.36     24.87 o
  -9  13   5       15.33       12.40      7.82 o
  -8  13   5       67.71       46.38     14.95 o
  -7  13   5       19.31       31.67     13.10 o
  -6  13   5        0.47       -5.02      5.02 o
  -5  13   5        4.76        5.90      6.18 o
  -4  13   5       28.83       42.45     17.83 o
  -3  13   5       32.18       26.80      7.41 o
  -2  13   5        7.52       10.94      9.28 o
  -1  13   5        2.10        1.86      8.54 o
   0  13   5      104.92      118.53     18.23 o
   1  13   5       28.10       29.14     10.28 o
   2  13   5      186.36      138.90     20.64 o
   3  13   5       40.95       33.81     12.55 o
   4  13   5        0.09        4.07      7.49 o
   5  13   5        0.08       -0.94      8.61 o
   6  13   5       38.77       35.14     12.20 o
   7  13   5        7.53        5.10      9.93 o
   8  13   5        0.38       15.95     11.69 o
   9  13   5        7.83       -8.45      8.45 o
  -9  14   5       27.24       17.01      9.21 o
  -8  14   5       16.02       -2.71      9.42 o
  -7  14   5       73.94       73.77     16.45 o
  -6  14   5      452.70      477.80     25.91 o
  -5  14   5        0.21        6.36      5.42 o
  -4  14   5      831.13      767.43     32.65 o
  -3  14   5      173.35      157.02     23.39 o
  -2  14   5       62.15       55.84      9.93 o
  -1  14   5      760.06      798.41     40.29 o
   0  14   5        0.66       -9.71      9.71 o
   1  14   5      128.30      171.63     22.75 o
   2  14   5      341.93      338.31     32.04 o
   3  14   5       11.65       18.92     12.48 o
   4  14   5      452.13      500.91     40.01 o
   5  14   5       62.15       60.66     15.41 o
   6  14   5       49.69       36.41     14.85 o
   7  14   5      134.98      117.76     21.76 o
   8  14   5        6.18        2.00      9.40 o
  -8  15   5       26.65       17.32     12.13 o
  -7  15   5       72.65       82.96     18.26 o
  -6  15   5       19.38       19.87     12.06 o
  -5  15   5      209.43      188.93     17.36 o
  -4  15   5      128.91      122.33     14.14 o
  -3  15   5      141.08      129.35     14.60 o
  -2  15   5      602.43      585.11     28.99 o
  -1  15   5        0.29       -3.78      8.33 o
   0  15   5      433.05      475.29     37.88 o
   1  15   5      151.98      133.01     20.76 o
   2  15   5       42.83       35.23     13.44 o
   3  15   5      545.00      569.48     43.14 o
   4  15   5        4.02       42.06     15.63 o
   5  15   5      168.21      179.90     25.60 o
   6  15   5      274.88      291.14     33.80 o
   7  15   5       46.82       53.01     15.76 o
  -7  16   5        3.78       -6.76      8.68 o
  -6  16   5       14.40       14.68      6.16 o
  -5  16   5       49.57       39.78      9.44 o
  -4  16   5       13.90        8.07      6.48 o
  -3  16   5       70.58       69.93     11.23 o
  -2  16   5        4.40       -1.87      7.18 o
  -1  16   5       18.93       21.69     11.30 o
   0  16   5        3.59        3.68      7.92 o
   1  16   5       32.74       35.56     13.42 o
   2  16   5        0.80        8.15      9.59 o
   3  16   5       11.86        0.38      9.35 o
   4  16   5        2.40        8.68      8.70 o
   5  16   5        0.96       25.63     13.15 o
   6  16   5        0.11        2.49      9.07 o
  -6  17   5       22.89       23.94      8.14 o
  -5  17   5       26.24       45.22      9.79 o
  -4  17   5       51.33       74.95     11.89 o
  -3  17   5       42.81       37.95      9.08 o
  -2  17   5      103.21      134.24     21.39 o
  -1  17   5        0.74       11.78     11.08 o
   0  17   5      140.36      128.67     22.25 o
   1  17   5      202.78      233.67     28.89 o
   2  17   5       88.33       75.37     16.34 o
   3  17   5      135.06      154.35     23.96 o
   4  17   5        0.20      -14.49     14.49 o
   5  17   5       23.04        0.94     12.24 o
  -6  18   5      118.13      108.89     19.32 o
  -5  18   5        6.16       14.97      6.68 o
  -4  18   5      196.07      183.65     18.33 o
  -3  18   5       54.54       55.29     15.32 o
  -2  18   5        6.94        0.06     10.03 o
  -1  18   5      104.67      100.73     19.83 o
   0  18   5       45.41       45.74     15.26 o
   1  18   5       30.33       20.22     10.86 o
   2  18   5      142.96      150.18     25.52 o
   3  18   5        0.03       11.41     11.97 o
  -6  19   5        2.92        2.50      7.93 o
  -5  19   5        1.55        3.72      9.65 o
  -4  19   5       46.49       43.74     14.09 o
  -3  19   5        4.08       15.76     11.72 o
  -2  19   5        6.62        7.89     10.54 o
  -1  19   5        3.54       -3.08      8.72 o
   0  19   5        7.22       22.81     10.77 o
   1  19   5        6.57       18.96     11.90 o
 -12   0   6      142.59      163.68     26.53 o
 -11   0   6       15.14       -8.50     11.49 o
 -10   0   6      141.73      204.24     27.59 o
  -9   0   6      233.61      229.42     17.79 o
  -8   0   6      288.88      293.43     20.22 o
  -7   0   6     1426.60     1541.82     47.23 o
  -6   0   6      247.64      229.81     17.10 o
  -5   0   6       93.60       87.90     11.05 o
  -4   0   6      829.80      783.53     21.29 o
  -3   0   6       73.38       71.63      6.58 o
  -2   0   6      701.82      745.47     21.65 o
  -1   0   6       18.79       16.26      3.58 o
   0   0   6      186.04      202.68     12.86 o
   1   0   6      389.81      371.66     16.10 o
   2   0   6      205.26      210.82      8.80 o
   3   0   6      327.03      348.39     18.94 o
   4   0   6      399.59      393.39     21.36 o
   5   0   6       27.59       24.88      6.00 o
   6   0   6      310.91      271.88     26.63 o
   7   0   6       77.33       75.64     15.07 o
   8   0   6      551.80      538.86     41.24 o
   9   0   6      119.89      112.85     19.89 o
  10   0   6       52.17       50.02     15.86 o
  11   0   6      402.80      507.87     32.31 o
 -12   1   6       41.48       51.81     12.36 o
 -11   1   6       29.16       29.63     21.14 o
 -10   1   6        3.71        0.87      6.44 o
  -9   1   6      109.49      125.06     11.37 o
  -8   1   6       73.09       78.40      7.81 o
  -7   1   6       63.76       67.05      7.19 o
  -6   1   6       42.16       48.42      6.63 o
  -5   1   6     1094.63     1092.24     26.61 o
  -4   1   6      211.34      204.15      7.33 o
  -3   1   6       43.32       46.77      3.76 o
  -2   1   6        6.50        4.99      2.06 o
  -1   1   6      233.35      233.22      9.19 o
   0   1   6        1.49        0.76      2.02 o
   1   1   6      407.71      394.98     11.03 o
   2   1   6       65.30       65.19      3.57 o
   3   1   6      598.74      596.83     28.43 o
   4   1   6      666.77      659.45     22.10 o
   5   1   6      244.99      249.96     14.31 o
   6   1   6       16.21       13.63      4.30 o
   7   1   6      137.06      131.15     14.03 o
   8   1   6       31.67       22.73      7.19 o
   9   1   6      116.62      104.57     11.49 o
  10   1   6       69.91       48.11      8.58 o
  11   1   6        9.74       11.02      6.21 o
 -12   2   6        7.11        3.70      6.50 o
 -11   2   6        0.01       -3.33      6.62 o
 -10   2   6       54.32       56.10     24.44 o
  -9   2   6       56.86       57.69      8.47 o
  -8   2   6       14.26       13.92      5.30 o
  -7   2   6       16.73       20.16      5.34 o
  -6   2   6       34.47       40.52      5.64 o
  -5   2   6       62.50       67.25      7.69 o
  -4   2   6       11.03        5.84      3.30 o
  -3   2   6       11.84       10.84      2.70 o
  -2   2   6        0.68        1.17      2.09 o
  -1   2   6        0.82        3.22      2.03 o
   0   2   6       38.76       37.12      3.30 o
   1   2   6      122.93      128.72      5.60 o
   2   2   6        7.45        9.78      2.68 o
   3   2   6      235.25      227.45     13.80 o
   4   2   6      438.63      451.92     21.53 o
   5   2   6      129.75      116.15     10.24 o
   6   2   6      197.89      197.03     13.71 o
   7   2   6       13.39        7.24      6.16 o
   8   2   6       43.23       25.73      6.37 o
   9   2   6        0.48       -7.53      7.53 o
  10   2   6        5.25        3.70      5.96 o
  11   2   6        1.41       11.88      7.53 o
 -11   3   6      263.94      260.82     23.74 o
 -10   3   6        3.76       -1.05      9.68 o
  -9   3   6      310.97      309.68     18.02 o
  -8   3   6      222.02      218.82     15.01 o
  -7   3   6        0.95       -3.79      4.95 o
  -6   3   6     1165.65     1172.10     37.18 o
  -5   3   6      237.24      236.30     10.14 o
  -4   3   6      794.39      821.67     20.08 o
  -3   3   6      589.93      618.01     17.34 o
  -2   3   6       71.90       78.48      8.61 o
  -1   3   6     1138.39     1094.77     19.76 o
   0   3   6       57.63       63.63      4.31 o
   1   3   6      321.66      324.18     10.26 o
   2   3   6      634.08      623.61     13.02 o
   3   3   6      239.37      231.72     20.83 o
   4   3   6     1109.61     1089.58     30.80 o
   5   3   6      886.17      918.51     29.13 o
   6   3   6      251.99      246.48     15.47 o
   7   3   6      869.44      906.75     30.87 o
   8   3   6       44.67       43.39      7.59 o
   9   3   6      262.49      261.38     22.14 o
  10   3   6      170.64      195.23     19.85 o
  11   3   6        0.22       -8.20     12.38 o
 -11   4   6       25.01       15.59      7.50 o
 -10   4   6       74.66       54.04     11.17 o
  -9   4   6        1.10       -2.73      4.28 o
  -8   4   6      235.37      234.52     17.20 o
  -7   4   6      393.65      378.63     24.71 o
  -6   4   6      206.46      202.90     13.91 o
  -5   4   6      215.15      213.37     10.05 o
  -4   4   6      195.08      184.38     12.42 o
  -3   4   6       26.95       20.33      5.01 o
  -2   4   6      642.69      658.14     20.73 o
  -1   4   6       17.42       23.54      5.44 o
   0   4   6      548.86      585.32     18.83 o
   1   4   6      114.42      111.20      7.85 o
   2   4   6      157.95      158.31      8.74 o
   3   4   6      268.93      268.54     18.47 o
   4   4   6       55.33       60.95      7.91 o
   5   4   6       19.99       25.68      4.90 o
   6   4   6      319.31      322.56     17.84 o
   7   4   6        4.13       12.80      5.72 o
   8   4   6      613.21      599.52     25.67 o
   9   4   6      232.61      239.18     21.31 o
  10   4   6       43.49       53.46     22.11 o
  11   4   6      211.45      191.79     29.29 o
 -11   5   6       18.94       23.16      7.64 o
 -10   5   6       26.06       29.85     10.21 o
  -9   5   6        7.39        4.04      4.68 o
  -8   5   6       21.43       29.29      6.20 o
  -7   5   6        6.46        0.36      4.16 o
  -6   5   6       58.27       54.79      7.70 o
  -5   5   6      112.53      106.75      8.23 o
  -4   5   6        0.25        5.01      3.66 o
  -3   5   6       62.98       68.65      8.61 o
  -2   5   6        6.33        8.34      4.55 o
  -1   5   6       17.58       17.34      3.95 o
   0   5   6       81.16       78.22      7.13 o
   1   5   6        2.47        2.61      2.40 o
   2   5   6       91.80       84.09      7.10 o
   3   5   6      160.03      174.68     15.52 o
   4   5   6       10.76        8.09      6.50 o
   5   5   6       50.48       45.37      8.83 o
   6   5   6       10.83       18.52      7.36 o
   7   5   6       50.32       56.77      8.32 o
   8   5   6        1.90       -0.09      4.53 o
   9   5   6       12.78        7.13      4.47 o
  10   5   6        0.22        5.54      9.21 o
  11   5   6        5.00        7.92      8.64 o
 -11   6   6        6.13       12.28      7.98 o
 -10   6   6      289.86      301.47     24.57 o
  -9   6   6       49.52       59.08      8.77 o
  -8   6   6      270.30      287.81     17.56 o
  -7   6   6       62.21       71.15      8.88 o
  -6   6   6       80.44       68.87     15.61 o
  -5   6   6      598.59      632.56     43.81 o
  -4   6   6      244.63      278.58     15.51 o
  -3   6   6      213.65      220.85     20.16 o
  -2   6   6      554.80      578.63     22.88 o
  -1   6   6        5.28        2.90      3.43 o
   0   6   6      288.69      269.46     13.27 o
   1   6   6      305.42      349.05     14.62 o
   2   6   6      120.31      114.73      8.03 o
   3   6   6      401.72      398.96     23.37 o
   4   6   6      595.53      635.93     30.41 o
   5   6   6      501.82      490.22     27.00 o
   6   6   6     1122.68     1094.22     41.66 o
   7   6   6       15.72       24.41      8.30 o
   8   6   6      427.97      460.04     22.74 o
   9   6   6       74.29       79.54     10.15 o
  10   6   6       61.56       76.75     15.63 o
  11   6   6       16.07       15.31     13.20 o
 -11   7   6      136.42      168.76     19.64 o
 -10   7   6        0.09        7.13      7.79 o
  -9   7   6      209.20      237.01     25.09 o
  -8   7   6      119.25       90.31     17.81 o
  -7   7   6      111.07      109.25     18.72 o
  -6   7   6      890.10      916.82     50.91 o
  -5   7   6       10.56       17.55      5.57 o
  -4   7   6      625.45      655.51     25.15 o
  -3   7   6      762.89      809.72     27.93 o
  -2   7   6       45.34       55.47      8.30 o
  -1   7   6      131.98      152.11     17.90 o
   0   7   6      229.56      230.06     21.95 o
   1   7   6        5.15        6.09      4.30 o
   2   7   6      313.03      296.59     20.07 o
   3   7   6       38.89       36.52      7.78 o
   4   7   6      157.36      193.63     33.15 o
   5   7   6      552.37      565.42     29.41 o
   6   7   6      368.97      384.93     24.63 o
   7   7   6      827.22      842.50     36.97 o
   8   7   6        1.30        3.04      9.28 o
   9   7   6      128.29      133.08     19.60 o
  10   7   6      138.52      157.04     41.23 o
  11   7   6        0.86        2.54      9.83 o
 -10   8   6        9.63       11.74      6.48 o
  -9   8   6        0.05       12.09     12.45 o
  -8   8   6       46.85       38.77     13.28 o
  -7   8   6       26.05       16.17      9.33 o
  -6   8   6       20.24        0.35      7.48 o
  -5   8   6       32.58       22.97      7.25 o
  -4   8   6      322.75      319.89     25.09 o
  -3   8   6        0.60        4.21      4.04 o
  -2   8   6      246.40      229.14     15.14 o
  -1   8   6      157.57      132.34     11.38 o
   0   8   6        8.75        8.36      4.83 o
   1   8   6       44.09       38.07      7.14 o
   2   8   6        3.78        1.53      4.63 o
   3   8   6        4.49       -0.44      5.56 o
   4   8   6       19.26       15.33      6.46 o
   5   8   6       10.41       19.93      9.08 o
   6   8   6        1.40        2.98      5.45 o
   7   8   6        0.41        8.27      6.08 o
   8   8   6        1.42        0.49      6.52 o
   9   8   6        3.05       11.16      8.23 o
  10   8   6        0.01        0.68      8.39 o
 -10   9   6       21.59       40.02     18.90 o
  -9   9   6       22.04       19.77     10.85 o
  -8   9   6      120.30      126.61     21.22 o
  -7   9   6        0.18      -10.34     10.34 o
  -6   9   6      162.26      154.92     21.55 o
  -5   9   6      167.06      160.59     13.25 o
  -4   9   6       24.67       25.45      6.06 o
  -3   9   6      642.50      644.69     26.20 o
  -2   9   6       92.50       90.59     10.33 o
  -1   9   6      338.70      344.16     33.34 o
   0   9   6       28.84       54.63      7.68 o
   1   9   6       13.56       18.87      4.79 o
   2   9   6       54.24       59.93     12.77 o
   3   9   6        0.03        1.85      6.94 o
   4   9   6      340.31      369.70     33.63 o
   5   9   6       80.93       91.90     14.52 o
   6   9   6       44.63       28.29      7.77 o
   7   9   6      330.30      338.43     24.06 o
   8   9   6       76.56       83.28     12.78 o
   9   9   6      277.45      262.07     32.18 o
 -10  10   6      168.20      201.93     28.49 o
  -9  10   6       71.88       65.69     16.91 o
  -8  10   6      149.70      143.49     22.79 o
  -7  10   6      289.04      247.94     28.27 o
  -6  10   6        2.34       -9.01      9.01 o
  -5  10   6      488.18      479.88     25.52 o
  -4  10   6      149.84      159.47     22.76 o
  -3  10   6       24.09       25.02     10.32 o
  -2  10   6      468.03      459.59     22.83 o
  -1  10   6        0.12        8.61      5.12 o
   0  10   6        8.20       22.07      6.56 o
   1  10   6        1.71        5.21      7.87 o
   2  10   6        1.98       16.33      9.09 o
   3  10   6      181.90      189.52     23.44 o
   4  10   6        0.90       10.08      5.96 o
   5  10   6      513.80      522.70     33.15 o
   6  10   6       65.37       68.46     11.09 o
   7  10   6        2.27        8.18      8.07 o
   8  10   6      126.46      135.27     15.86 o
  -9  11   6        0.29        1.48      9.06 o
  -8  11   6      113.11      104.30     19.46 o
  -7  11   6       30.45       17.75      9.25 o
  -6  11   6       32.56       35.61     12.62 o
  -5  11   6       78.62       65.65     12.24 o
  -4  11   6        1.35       -2.37      4.56 o
  -3  11   6       64.89       60.99     12.87 o
  -2  11   6       13.33       25.20      6.73 o
  -1  11   6        0.29        0.72      4.94 o
   0  11   6        7.54        1.16      4.14 o
   1  11   6      136.33      119.78     18.56 o
   2  11   6      222.07      185.01     22.75 o
   3  11   6       21.79       26.06     12.13 o
   4  11   6       90.82       64.41     15.59 o
   5  11   6        4.02        7.13      6.18 o
   6  11   6       19.16        2.62      6.19 o
   7  11   6       46.08       42.23      9.82 o
   8  11   6       27.22       21.67      7.37 o
  -9  12   6        1.41       -0.81      8.82 o
  -8  12   6        0.38        4.23      7.69 o
  -7  12   6      171.97      180.81     25.46 o
  -6  12   6       11.47        8.78     10.28 o
  -5  12   6      152.16      158.41     24.08 o
  -4  12   6      277.00      288.56     19.35 o
  -3  12   6       44.67       41.80     14.08 o
  -2  12   6      163.52      155.06     14.30 o
  -1  12   6       81.84       79.00     10.45 o
   0  12   6      173.85      177.73     15.01 o
   1  12   6      174.76      222.04     25.51 o
   2  12   6       12.19       22.65     10.57 o
   3  12   6      215.32      259.40     28.76 o
   4  12   6       38.27       59.80     16.03 o
   5  12   6       23.40       11.34     11.03 o
   6  12   6      278.80      288.42     22.95 o
   7  12   6       15.50       14.48      7.64 o
  -8  13   6       64.49       61.68     18.07 o
  -7  13   6       18.95       25.53     12.78 o
  -6  13   6      280.17      311.78     33.03 o
  -5  13   6       89.77       91.73     11.97 o
  -4  13   6      464.13      484.68     25.67 o
  -3  13   6      242.75      250.92     18.46 o
  -2  13   6        4.91       12.41      6.79 o
  -1  13   6      364.39      356.74     21.51 o
   0  13   6      254.55      222.89     25.69 o
   1  13   6      366.62      377.00     33.56 o
   2  13   6      406.10      477.53     38.93 o
   3  13   6        5.44       20.80     12.97 o
   4  13   6      398.95      460.08     39.47 o
   5  13   6      161.02      195.67     27.68 o
   6  13   6       66.70       58.50     11.91 o
   7  13   6      276.93      284.65     23.25 o
  -7  14   6        8.92       18.19     10.22 o
  -6  14   6        0.55       15.19     10.08 o
  -5  14   6       88.11       65.37      9.73 o
  -4  14   6        0.11       -0.02      5.18 o
  -3  14   6       34.86       37.57     14.04 o
  -2  14   6       16.06       13.71     12.62 o
  -1  14   6        2.86        2.86      6.19 o
   0  14   6      263.50      251.49     27.69 o
   1  14   6        0.44        3.96      7.87 o
   2  14   6      227.27      236.46     28.42 o
   3  14   6       20.22       39.77     12.35 o
   4  14   6        1.14       -8.13     10.13 o
   5  14   6       29.23       25.94     14.19 o
   6  14   6       22.38       26.15     12.60 o
   7  14   6        3.79       14.47      9.83 o
  -7  15   6       17.68       29.01     12.46 o
  -6  15   6       48.29       99.18     20.00 o
  -5  15   6       29.01       31.39      8.57 o
  -4  15   6       27.11       18.03     17.11 o
  -3  15   6       68.63       72.72     11.28 o
  -2  15   6        9.76        8.84      5.74 o
  -1  15   6       35.81       18.48     10.44 o
   0  15   6       30.65       41.30     13.78 o
   1  15   6       11.55       33.37     12.07 o
   2  15   6      113.51      108.66     21.00 o
   3  15   6       14.62       17.95     10.93 o
   4  15   6       88.87       90.72     20.29 o
   5  15   6       14.83       18.18     11.52 o
   7  15   6       12.50       41.33     15.71 o
  -6  16   6        0.26       20.91     11.96 o
  -5  16   6       64.24       74.22     13.70 o
  -4  16   6       47.10       64.33     11.40 o
  -3  16   6       16.16       23.73      8.42 o
  -2  16   6      137.41      131.77     14.81 o
  -1  16   6       34.85        8.24      8.92 o
   0  16   6      267.13      325.36     33.74 o
   1  16   6      255.91      209.88     27.76 o
   2  16   6        2.79       18.37     10.75 o
   3  16   6      444.28      443.61     40.65 o
  -4  17   6       37.98       33.39      9.15 o
  -3  17   6       98.61       90.27     13.02 o
  -2  17   6       28.39       30.87     10.86 o
  -1  17   6       15.25        8.10      9.68 o
   0  17   6        0.50       -1.61     10.45 o
   1  17   6       19.82       13.52     10.22 o
   2  17   6       61.54       51.89     16.67 o
  -4  18   6        5.96        3.14      8.71 o
  -3  18   6        1.05        5.15      8.67 o
  -2  18   6       64.97       60.69     15.37 o
  -1  18   6        1.89        1.90      9.04 o
 -10   1   7      176.50      200.79     21.24 o
  -9   1   7      150.60      153.01     17.46 o
  -8   1   7        4.56        8.90      4.12 o
  -7   1   7     1211.57     1275.01     32.29 o
  -6   1   7       46.48       37.57     10.39 o
  -5   1   7      424.16      415.03     17.16 o
  -4   1   7      236.62      230.61     12.59 o
  -3   1   7       33.09       27.67      3.46 o
  -2   1   7      373.37      373.53     11.47 o
  -1   1   7       12.45       12.67      2.71 o
   0   1   7      458.05      483.43     13.91 o
   1   1   7      614.80      666.46     25.53 o
   2   1   7       41.47       34.57      6.61 o
   3   1   7     1646.56     1676.22     39.42 o
   4   1   7      102.83      103.84     10.08 o
   5   1   7      650.90      634.26     24.98 o
   6   1   7      179.79      161.57     15.61 o
   7   1   7        3.10       -3.01      6.40 o
   8   1   7       48.68       49.44     10.64 o
   9   1   7       60.68       47.57     10.24 o
  10   1   7       12.32       12.72     10.25 o
  11   1   7       62.38       68.30     17.96 o
 -10   2   7       23.71       30.81     17.02 o
  -9   2   7      272.44      288.11     18.44 o
  -8   2   7      121.29      124.17     12.06 o
  -7   2   7       18.56       16.72      7.02 o
  -6   2   7      101.03       92.38     10.16 o
  -5   2   7      142.17      144.14     10.27 o
  -4   2   7      133.44      123.61      9.26 o
  -3   2   7      587.37      602.25     14.67 o
  -2   2   7       52.53       51.58      5.04 o
  -1   2   7     1137.87     1133.36     23.00 o
   0   2   7      319.48      315.58     11.21 o
   1   2   7      855.62      801.70     33.59 o
   2   2   7      209.58      234.59     18.46 o
   3   2   7      113.79       96.62      9.26 o
   4   2   7      355.53      357.59     19.69 o
   5   2   7      130.46      123.31     11.24 o
   6   2   7       66.52       53.58     12.46 o
   7   2   7      196.88      213.97     19.04 o
   8   2   7       23.76       20.60      7.44 o
   9   2   7       95.53       83.61     18.34 o
  10   2   7       83.11       71.45     18.62 o
 -10   3   7        0.55        5.53      6.20 o
  -9   3   7        1.03       -4.59      4.59 o
  -8   3   7       40.76       26.80      7.00 o
  -7   3   7      379.91      376.97     26.88 o
  -6   3   7        5.57        8.19      4.88 o
  -5   3   7        0.39       -2.15      4.28 o
  -4   3   7       78.47       77.41      8.40 o
  -3   3   7        7.98        9.66      3.20 o
  -2   3   7      122.47      124.24      9.16 o
  -1   3   7       53.69       52.73      5.82 o
   0   3   7      134.06      136.63     10.77 o
   1   3   7       48.12       32.99      8.06 o
   2   3   7      140.89      129.11     21.33 o
   3   3   7      204.88      206.91     13.46 o
   4   3   7       76.86       63.23      8.17 o
   5   3   7      216.90      211.22     14.59 o
   6   3   7        2.17        2.09      4.98 o
   7   3   7        6.45        5.52      4.72 o
   8   3   7       10.24        7.54      5.80 o
   9   3   7       17.98       12.56      7.44 o
  10   3   7       12.27       -4.06     13.28 o
 -10   4   7       12.61       -6.31      6.31 o
  -9   4   7      115.31       77.07      9.98 o
  -8   4   7      392.04      398.39     21.39 o
  -7   4   7       55.95       67.16      8.98 o
  -6   4   7      574.15      611.40     25.30 o
  -5   4   7      161.24      143.15     12.65 o
  -4   4   7      388.80      390.11     19.01 o
  -3   4   7      399.34      389.18     14.76 o
  -2   4   7      104.92      108.21      7.67 o
  -1   4   7       85.29       81.32      6.76 o
   0   4   7       59.92       67.29      6.65 o
   1   4   7       89.75      107.44     12.61 o
   2   4   7     1181.81     1203.72     68.48 o
   3   4   7      171.09      148.69     11.50 o
   4   4   7      240.39      246.91     17.68 o
   5   4   7      727.72      720.00     27.51 o
   6   4   7        3.28        2.57      4.67 o
   7   4   7      405.51      404.44     25.47 o
   8   4   7       12.71        0.71      5.06 o
   9   4   7        2.76        6.28      6.58 o
  10   4   7       16.16       19.51     11.73 o
 -10   5   7      148.96      130.61     38.59 o
  -9   5   7       86.32       95.66     10.99 o
  -8   5   7       93.65       91.30     13.26 o
  -7   5   7      271.72      288.65     18.25 o
  -6   5   7       80.82       83.03     10.04 o
  -5   5   7     1362.12     1341.24     37.71 o
  -4   5   7      251.13      258.13     15.70 o
  -3   5   7      784.26      771.16     21.42 o
  -2   5   7      711.57      742.65     20.90 o
  -1   5   7       22.74       22.79      3.76 o
   0   5   7      739.29      742.77     19.80 o
   1   5   7      855.11      882.26     38.64 o
   2   5   7       10.36       10.72      7.51 o
   3   5   7     1117.29     1125.19     45.74 o
   4   5   7      398.48      435.13     22.51 o
   5   5   7      196.42      218.15     15.26 o
   6   5   7      790.84      825.95     39.51 o
   7   5   7       10.78       18.43      6.40 o
   8   5   7      286.49      299.10     19.37 o
   9   5   7       60.44       69.36     12.05 o
  10   5   7        9.39        1.38     10.12 o
 -10   6   7        8.11       -7.10      7.10 o
  -9   6   7       95.20       95.38     17.21 o
  -8   6   7       11.50        7.40      7.45 o
  -7   6   7       16.52       20.97      5.91 o
  -6   6   7       45.65       44.89      7.73 o
  -5   6   7       46.55       44.85      7.70 o
  -4   6   7      198.63      189.97     17.15 o
  -3   6   7      219.62      222.23     13.16 o
  -2   6   7       84.11       92.17      8.88 o
  -1   6   7      216.09      214.92     12.67 o
   0   6   7       90.75       82.47     21.93 o
   1   6   7      187.00      195.36     16.88 o
   2   6   7       24.42       28.92      6.86 o
   3   6   7       47.49       33.66      8.82 o
   4   6   7       13.12       18.82      9.85 o
   5   6   7       26.51       19.92      5.17 o
   6   6   7        1.62        4.09      5.33 o
   7   6   7      101.22       97.20     10.95 o
   8   6   7        0.81        8.33      5.67 o
   9   6   7       13.92       34.44     13.32 o
  10   6   7        0.40       13.11     14.04 o
  -9   7   7       20.05       25.54      7.01 o
  -8   7   7       14.21       18.10      5.65 o
  -7   7   7       48.42       47.87      8.03 o
  -6   7   7       11.69        9.85      7.99 o
  -5   7   7      190.42      182.14     17.05 o
  -4   7   7      110.86       98.31     12.80 o
  -3   7   7        0.54        4.64      5.58 o
  -2   7   7      488.35      508.02     20.86 o
  -1   7   7        3.77        9.78      6.70 o
   0   7   7      295.62      293.99     20.70 o
   1   7   7        7.26        2.58      5.23 o
   2   7   7        0.11       -1.84      8.06 o
   3   7   7      135.19      150.20     25.87 o
   4   7   7      186.03      194.29     18.62 o
   5   7   7      264.50      280.46     22.06 o
   6   7   7      119.32      122.36     15.49 o
   7   7   7       13.32       -1.98      8.14 o
   8   7   7       47.78       43.23      8.63 o
   9   7   7       49.10       54.12     16.90 o
  10   7   7      108.82      133.51     23.97 o
  -9   8   7       19.44       35.59      8.27 o
  -8   8   7      330.86      378.06     21.97 o
  -7   8   7       18.72       17.99      8.00 o
  -6   8   7      587.95      567.58     30.78 o
  -5   8   7       17.10       21.43      6.88 o
  -4   8   7      163.10      160.37     15.68 o
  -3   8   7      431.93      405.08     19.41 o
  -2   8   7        0.96        6.95      4.24 o
  -1   8   7      629.56      666.00     23.68 o
   0   8   7        0.98        1.52      5.28 o
   1   8   7       20.37       40.21      8.13 o
   2   8   7      610.49      669.29     32.99 o
   3   8   7        2.68       10.24      6.33 o
   4   8   7      510.57      531.69     38.62 o
   5   8   7      288.44      310.79     23.51 o
   6   8   7        6.95        8.19      7.07 o
   7   8   7      151.18      155.14     19.96 o
   8   8   7       79.27       64.51     13.76 o
   9   8   7       44.73       44.07     15.38 o
  -9   9   7      178.18      196.34     16.37 o
  -8   9   7       35.25       25.81     12.38 o
  -7   9   7      112.80      100.40     18.90 o
  -6   9   7        3.77       -3.02      7.50 o
  -5   9   7      294.25      276.39     28.09 o
  -4   9   7       40.67       41.86     12.67 o
  -3   9   7       64.50       67.42      9.22 o
  -2   9   7      271.16      294.01     18.49 o
  -1   9   7        3.72        4.87      3.69 o
   0   9   7      131.11      146.38     15.49 o
   1   9   7       54.99       46.14      9.67 o
   2   9   7        0.20        5.30      5.89 o
   3   9   7      201.27      224.00     19.99 o
   4   9   7       58.62       58.31     20.56 o
   5   9   7      114.42      108.71     14.45 o
   6   9   7       54.82       55.83     11.84 o
   7   9   7        4.71        1.75      6.11 o
   8   9   7        5.81       14.43      9.53 o
   9   9   7       39.50       50.45     16.69 o
  -8  10   7        0.39       -3.31      7.97 o
  -7  10   7        1.06       -9.84      9.84 o
  -6  10   7        4.18        5.35      5.99 o
  -5  10   7       61.01       46.95     13.26 o
  -4  10   7       36.58       31.47     10.44 o
  -3  10   7       86.96       84.73     23.10 o
  -2  10   7        3.36        6.14      6.49 o
  -1  10   7        1.73        4.81      4.40 o
   0  10   7      306.14      310.58     29.02 o
   1  10   7        0.06        4.01      8.33 o
   2  10   7      187.51      207.66     19.01 o
   3  10   7       87.71       93.11     14.16 o
   4  10   7       30.98       26.76      8.66 o
   5  10   7       65.02       68.88     12.44 o
   6  10   7        0.88        0.06      6.07 o
   7  10   7       77.03       48.00     15.46 o
   8  10   7       15.39       -4.96      7.97 o
  -8  11   7       49.46       39.58     13.63 o
  -7  11   7      167.79      188.40     26.11 o
  -6  11   7       12.14       16.64      9.96 o
  -5  11   7      201.79      240.79     28.17 o
  -4  11   7      355.33      329.29     30.63 o
  -3  11   7       96.73      104.98     16.07 o
  -2  11   7      323.04      342.86     21.17 o
  -1  11   7      123.48      101.19     11.64 o
   0  11   7      346.76      330.52     31.20 o
   1  11   7      648.64      648.40     44.87 o
   2  11   7      150.28      156.21     22.95 o
   3  11   7      449.49      517.19     30.81 o
   4  11   7       88.09       99.53     14.14 o
   5  11   7      196.11      198.50     20.02 o
   6  11   7      207.02      245.70     22.06 o
   7  11   7       28.92       21.56     11.42 o
  -7  12   7        2.22        0.26      9.29 o
  -6  12   7      104.25      112.19     20.26 o
  -5  12   7        0.43        4.69      8.28 o
  -4  12   7       38.32       69.51     15.00 o
  -3  12   7       26.79       34.93      7.98 o
  -2  12   7        5.38        4.76      4.44 o
  -1  12   7      281.93      296.00     19.73 o
   0  12   7       11.42        9.33      9.96 o
   1  12   7      292.22      289.58     31.15 o
   2  12   7      301.22      326.87     32.97 o
   3  12   7       53.60       39.83     12.89 o
   4  12   7      241.64      256.27     22.52 o
   5  12   7       17.59       12.96      7.08 o
   6  12   7       13.10       27.79     13.79 o
   7  12   7       49.00       39.65     13.89 o
  -7  13   7        3.57       11.71      9.61 o
  -6  13   7        9.58        2.19      7.46 o
  -5  13   7        2.88        8.82      8.11 o
  -4  13   7       26.88       30.54     10.59 o
  -3  13   7        6.32        9.76     10.48 o
  -2  13   7        1.06        0.28      5.99 o
  -1  13   7       59.70       62.75     13.88 o
   0  13   7        6.13       19.30     12.20 o
   1  13   7       57.29       44.41     15.77 o
   2  13   7      263.60      220.79     28.69 o
   3  13   7       18.45       31.19     14.05 o
   4  13   7       49.62       53.66     12.34 o
   5  13   7        0.27       15.78     13.31 o
   6  13   7        5.36       -4.83      8.16 o
   7  13   7       25.75       15.73     10.65 o
  -6  14   7      145.54      137.21     23.59 o
  -5  14   7       18.73       20.01     11.35 o
  -4  14   7       68.98       92.72     18.87 o
  -3  14   7      242.34      224.94     24.43 o
  -2  14   7       27.24       23.43      7.45 o
  -1  14   7      296.99      295.28     31.01 o
   0  14   7      249.10      229.39     27.36 o
   1  14   7      161.73      143.71     22.91 o
   2  14   7      491.16      449.65     40.32 o
   3  14   7       40.08       59.39     19.31 o
   5  14   7      114.60      171.29     28.39 o
   6  14   7       19.59       19.68     12.93 o
  -5  15   7       54.94       51.57     15.52 o
  -4  15   7       99.15       79.24     17.51 o
  -3  15   7       45.30       29.54     16.35 o
  -2  15   7      130.72      115.44     16.91 o
  -1  15   7       11.24       24.18     13.11 o
   0  15   7      265.82      246.25     30.05 o
   1  15   7      266.00      224.74     28.42 o
   2  15   7       70.21       89.22     20.47 o
  -4  16   7        4.36        1.34      7.39 o
  -3  16   7       12.86       32.62     11.38 o
  -2  16   7        0.12      -10.75     10.75 o
  -1  16   7        6.62        1.61      7.56 o
   0  16   7       10.66        8.81      9.49 o
  -3  17   7        1.22       -5.20      6.32 o
  -2  17   7       57.44       38.64     14.72 o
  -9   0   8       24.41       20.62     11.25 o
  -8   0   8        0.97       -0.36      7.30 o
  -7   0   8      159.08      200.79     19.37 o
  -6   0   8        3.97       -0.04      5.73 o
  -5   0   8       62.06       62.69     10.11 o
  -4   0   8      170.39      175.81     16.15 o
  -3   0   8       42.01       42.53      8.46 o
  -2   0   8      734.55      714.83     51.02 o
  -1   0   8       82.21       84.36     11.31 o
   0   0   8      345.58      363.18     23.57 o
   1   0   8     1282.89     1242.67     88.07 o
   2   0   8       71.30       79.58     11.80 o
   3   0   8      646.61      662.29     53.40 o
   4   0   8      178.45      159.49     23.44 o
   5   0   8      577.51      543.10     44.91 o
   6   0   8      137.32       94.44     19.52 o
   7   0   8      109.51       93.17     20.90 o
  -9   1   8       79.40       46.32     10.15 o
  -8   1   8       11.20        7.76      4.72 o
  -7   1   8       13.30       12.02      5.58 o
  -6   1   8      114.09       97.01      9.40 o
  -5   1   8       20.11       18.55      5.25 o
  -4   1   8       19.19       15.25      5.85 o
  -3   1   8       50.18       51.38      7.68 o
  -2   1   8       33.32       35.38      9.74 o
  -1   1   8      195.11      179.39     11.35 o
   0   1   8      304.08      288.01     14.87 o
   1   1   8      175.16      164.46     11.59 o
   2   1   8      146.55      144.78     12.35 o
   3   1   8        6.23       12.59      6.82 o
   4   1   8      273.52      260.90     22.21 o
   5   1   8       22.50       40.22     15.27 o
   6   1   8      180.31      136.17     22.97 o
   7   1   8       64.76       49.64     16.73 o
  -9   2   8        6.16        4.03      7.87 o
  -8   2   8      107.64      114.77     13.63 o
  -7   2   8       20.37       22.09      6.52 o
  -6   2   8        0.50        0.13      4.90 o
  -5   2   8       96.71       81.80      9.63 o
  -4   2   8       94.16       85.93      9.32 o
  -3   2   8        7.69        3.76      3.65 o
  -2   2   8       47.70       45.74      7.36 o
  -1   2   8       73.59       76.86      8.28 o
   0   2   8       14.27       17.62      6.54 o
   1   2   8       52.82       41.99      8.16 o
   2   2   8        0.88        6.08      7.85 o
   3   2   8       72.19       67.15     11.75 o
   4   2   8        0.43       -5.32      7.32 o
   5   2   8        2.66        3.03     17.81 o
   6   2   8       27.15       29.58     13.82 o
   7   2   8       23.89       29.54     12.76 o
  -9   3   8       77.61       55.21     11.20 o
  -8   3   8      196.94      203.82     16.52 o
  -7   3   8       23.30       28.32      6.71 o
  -6   3   8      424.12      438.89     22.38 o
  -5   3   8       39.46       43.56      7.68 o
  -4   3   8      264.01      257.01     15.98 o
  -3   3   8      500.48      504.78     21.63 o
  -2   3   8        0.05        2.16      4.63 o
  -1   3   8      757.35      773.46     33.49 o
   0   3   8      514.40      471.28     49.77 o
   1   3   8      291.03      295.21     21.84 o
   2   3   8     1204.87     1204.82     46.13 o
   3   3   8        0.21       -1.55      6.97 o
   4   3   8      812.79      831.56     39.39 o
   5   3   8      125.16      124.99     16.26 o
   6   3   8       88.81       76.54     12.34 o
   7   3   8      174.54      180.76     27.66 o
  -9   4   8        0.25       -8.53      8.53 o
  -8   4   8        2.03       -2.62      5.06 o
  -7   4   8       22.07       16.37      5.40 o
  -6   4   8        2.31       -4.14      4.53 o
  -5   4   8       92.14      123.71     16.33 o
  -4   4   8       59.16       64.98      8.60 o
  -3   4   8      158.66      163.00     12.68 o
  -2   4   8      629.86      632.24     23.58 o
  -1   4   8        6.01        9.87      6.38 o
   0   4   8      250.62      250.09     19.90 o
   1   4   8      321.44      331.97     25.92 o
   2   4   8        3.19        4.49      5.76 o
   3   4   8      271.79      293.49     22.91 o
   4   4   8       61.29       62.02     11.51 o
   5   4   8      122.68      139.01     19.03 o
   6   4   8       48.96       33.49      8.57 o
   7   4   8       11.92        4.96      8.69 o
  -8   5   8        5.04       -2.65      4.83 o
  -7   5   8        0.06       -0.07      4.71 o
  -6   5   8       46.80       57.14      8.49 o
  -5   5   8        8.53        0.86      4.07 o
  -4   5   8       39.04       46.15      8.22 o
  -3   5   8        2.91        4.15      4.35 o
  -2   5   8        0.01        1.25      5.20 o
  -1   5   8       28.22       34.39      8.14 o
   0   5   8       44.33       37.87      8.94 o
   1   5   8        5.89        9.06      6.70 o
   2   5   8       30.51       21.19      7.94 o
   3   5   8       12.77        4.51      6.60 o
   4   5   8       22.91       22.21      7.69 o
   5   5   8        0.11       15.41      8.53 o
   6   5   8       10.83        9.27      7.14 o
   7   5   8        0.74       -5.65     10.38 o
   8   5   8        1.99        0.37      7.53 o
  -8   6   8      125.04      114.02     12.55 o
  -7   6   8       57.03       59.75      9.14 o
  -6   6   8        0.06        0.01      5.78 o
  -5   6   8      277.01      289.61     19.43 o
  -4   6   8      278.97      297.75     17.96 o
  -3   6   8      191.88      172.48     19.97 o
  -2   6   8      307.02      340.55     17.82 o
  -1   6   8       32.26       22.32      8.32 o
   0   6   8      379.96      390.00     25.03 o
   1   6   8      158.77      174.99     17.63 o
   2   6   8       57.69       62.27     10.96 o
   3   6   8      262.58      257.27     21.75 o
   4   6   8       35.00       46.83     11.53 o
   5   6   8        9.35       11.80      5.98 o
   6   6   8      318.36      306.73     25.25 o
   7   6   8        2.53        7.74      9.89 o
   8   6   8      100.15      107.26     22.04 o
  -9   7   8        2.59       18.21      9.95 o
  -8   7   8      181.29      199.51     16.84 o
  -7   7   8        0.08        2.82      4.86 o
  -6   7   8      160.34      163.30     14.49 o
  -5   7   8      125.18      111.01     11.73 o
  -4   7   8      351.40      354.35     19.80 o
  -3   7   8      275.85      274.65     16.75 o
  -2   7   8       36.04       34.47      6.40 o
  -1   7   8      539.83      498.21     28.28 o
   0   7   8      269.56      266.97     23.54 o
   1   7   8      212.39      206.32     19.09 o
   2   7   8      851.30      858.69     39.35 o
   3   7   8        9.40       13.12      7.79 o
   4   7   8      264.84      282.26     22.99 o
   5   7   8      153.25      147.28     29.66 o
   6   7   8       18.00       23.60      8.82 o
   7   7   8       71.70      101.42     21.37 o
   8   7   8        2.54       18.82     11.06 o
  -9   8   8        8.78        5.50      7.49 o
  -8   8   8        1.01       -5.71      5.93 o
  -7   8   8        6.77       -3.09      4.71 o
  -6   8   8        5.14       11.20      5.81 o
  -5   8   8        3.97       -0.18      4.06 o
  -4   8   8        3.18        1.88      5.21 o
  -3   8   8        0.04       -2.59      5.49 o
  -2   8   8       41.98       36.92     15.17 o
  -1   8   8        0.26        2.49      5.26 o
   0   8   8        1.35        7.50      7.17 o
   1   8   8       25.98       21.46      8.15 o
   2   8   8       39.66       45.41     17.53 o
   3   8   8        5.26        0.53     12.87 o
   4   8   8       14.04       18.44      8.81 o
   5   8   8       65.26       43.96      9.71 o
   6   8   8        1.91      -13.73     13.73 o
   7   8   8       10.26        3.97      9.52 o
   8   8   8        4.00        9.31      7.67 o
  -9   9   8        9.64        9.19      8.90 o
  -8   9   8        7.79        8.70      7.97 o
  -7   9   8        0.03        4.71      4.83 o
  -6   9   8      188.82      179.79     15.03 o
  -5   9   8        5.92       14.22      6.60 o
  -4   9   8      103.81       87.94     13.13 o
  -3   9   8       51.56       96.38     21.74 o
  -2   9   8        4.12        0.42      6.36 o
  -1   9   8      392.77      435.45     28.50 o
   0   9   8       37.07       61.33     12.19 o
   1   9   8        9.87       11.97      6.45 o
   2   9   8      267.24      284.75     23.33 o
   3   9   8      123.27      109.75     15.72 o
   4   9   8      258.25      244.72     21.77 o
   5   9   8       12.84        5.81      7.73 o
   6   9   8       22.11        6.06     11.94 o
   7   9   8       27.30       35.55     15.96 o
  -7  10   8       77.60       74.11     12.70 o
  -6  10   8        0.19       -5.14      7.27 o
  -5  10   8       19.97       13.71      7.03 o
  -4  10   8      121.71       97.24     14.15 o
  -3  10   8        1.43      -10.69     10.69 o
  -2  10   8      285.87      284.93     21.78 o
  -1  10   8       41.52       41.80     10.51 o
   0  10   8      533.69      504.63     30.35 o
   1  10   8      205.31      225.81     24.15 o
   2  10   8      109.82      123.01     23.04 o
   3  10   8      319.10      305.42     35.56 o
   4  10   8       74.39       65.80     12.97 o
   5  10   8       77.38      124.23     23.84 o
   6  10   8      151.05      174.13     28.53 o
  -6  11   8       12.97       30.78     11.76 o
  -5  11   8        2.11       -6.08      6.08 o
  -4  11   8       16.76       -7.30     12.11 o
  -3  11   8        0.38        1.30     10.34 o
  -2  11   8        1.69       -0.56     10.39 o
  -1  11   8       81.29       62.13     11.24 o
   0  11   8       10.18       16.60      7.91 o
   1  11   8       63.17       58.81     12.76 o
   2  11   8       31.84       25.93      9.21 o
   3  11   8        3.58       11.56      7.54 o
   4  11   8       88.34       78.22     21.18 o
  -6  12   8        4.66       14.29      9.62 o
  -5  12   8       58.63       26.43      7.87 o
  -4  12   8        7.93       21.40     11.31 o
  -2  12   8       72.86       63.64     15.40 o
  -1  12   8       30.84       25.04     10.79 o
   0  12   8       18.75       16.62     11.49 o
   1  12   8      540.32      498.55     42.09 o
   2  12   8        2.33       21.26     12.64 o
  -5  13   8        7.40       18.37     10.92 o
  -1  13   8      226.63      280.17     30.47 o
   0  13   8      229.26      203.94     27.19 o
   1  13   8      148.84      181.26     26.53 o
  -1  14   8        1.15        0.51      8.78 o
   0  14   8       86.87      115.15     21.23 o
  -8   1   9       34.23       19.17      9.16 o
  -7   1   9       42.07       26.03      7.89 o
  -6   1   9        8.34        9.75      4.45 o
  -5   1   9       96.62      104.84     21.18 o
  -4   1   9       33.24       39.46     14.93 o
  -3   1   9       18.03       19.79     12.16 o
  -2   1   9      314.68      303.41     36.02 o
  -1   1   9      178.37      137.23     24.50 o
   0   1   9       57.37       67.37      8.65 o
   1   1   9      207.56      208.92     15.58 o
   2   1   9        0.08       -4.21      6.38 o
   3   1   9      143.35      139.38     13.86 o
   4   1   9       16.39        6.69      7.29 o
   5   1   9      119.23      104.48     14.75 o
  -8   2   9       15.39        7.91      9.07 o
  -7   2   9        9.17        9.96      4.68 o
  -6   2   9       71.03       74.86     14.54 o
  -5   2   9        0.57        6.62      9.00 o
  -4   2   9       62.80       46.79     15.07 o
  -3   2   9       46.26       42.96     13.43 o
  -2   2   9        6.89        3.35     10.43 o
  -1   2   9       42.05       58.51     17.97 o
   0   2   9      162.85      144.52     16.12 o
   1   2   9        1.50       -6.73      6.73 o
   2   2   9      158.72      167.00     14.15 o
   3   2   9        0.16       -5.49      5.49 o
   4   2   9       39.89       34.91      8.90 o
   5   2   9      198.22      215.69     30.22 o
  -8   3   9        0.26       -4.56      7.75 o
  -7   3   9        7.25       -6.75      8.65 o
  -6   3   9        0.51        4.46      4.74 o
  -5   3   9       21.29        0.70      9.21 o
  -4   3   9       26.19       35.98     14.83 o
  -3   3   9        0.15       16.50     12.42 o
  -2   3   9        8.08       22.77     11.71 o
  -1   3   9        3.21       -3.81     11.07 o
   0   3   9        0.36        0.69      4.43 o
   1   3   9        6.91       10.18      5.50 o
   2   3   9        0.20        4.64      6.40 o
   3   3   9        1.60       -6.06      6.06 o
   4   3   9       79.10       84.10     13.88 o
  -8   4   9        6.25       26.98     14.14 o
  -7   4   9       10.66       10.72      5.50 o
  -6   4   9        2.18        7.05      4.60 o
  -5   4   9      149.45      127.05     24.57 o
  -4   4   9       32.03       42.55     13.63 o
  -3   4   9      271.47      239.77     32.65 o
  -2   4   9        1.46        0.47      9.57 o
  -1   4   9       74.23       99.90     22.63 o
   0   4   9      148.01      133.83     15.54 o
   1   4   9       18.89       20.65     19.57 o
   2   4   9       53.82       86.28     17.06 o
   3   4   9       17.61       33.14     11.60 o
   4   4   9       29.79       32.88     13.61 o
  -7   5   9      124.98      125.80     13.37 o
  -6   5   9        1.82        4.88      5.94 o
  -5   5   9       94.40       80.88     20.15 o
  -4   5   9      114.05      103.04     23.46 o
  -3   5   9        5.75       14.31      9.74 o
  -2   5   9      257.65      270.06     34.56 o
  -1   5   9       17.02       25.24     12.06 o
   0   5   9       94.56      104.83     18.02 o
   1   5   9      109.26      142.95     18.53 o
   2   5   9        1.78        2.56      7.94 o
   3   5   9      290.54      291.62     24.18 o
   4   5   9        5.86        4.15      8.25 o
  -7   6   9        0.56       -0.31      7.38 o
  -6   6   9        1.44        0.28      7.23 o
  -5   6   9       26.09       22.11     13.05 o
  -4   6   9        4.03       -7.26      9.58 o
  -3   6   9       87.24       90.26     21.39 o
  -2   6   9       16.49       24.77     12.80 o
  -1   6   9        0.74        3.51     11.81 o
   0   6   9       46.66       55.26     10.88 o
   1   6   9       24.47        9.82      6.20 o
   2   6   9      104.32      100.92     19.08 o
   3   6   9       26.72       13.97      9.62 o
  -6   7   9        0.30       10.36     10.51 o
   0   7   9      114.65      113.68     18.74 o
   1   7   9       59.16       46.98     14.32 o
   2   7   9       18.29       10.53     10.45 o
   3   7   9       28.85       13.19      8.59 o
  -6   8   9       71.88       83.98     20.32 o
   0   8   9       34.77       37.12     11.97 o
   1   8   9       52.32       48.19     13.83 o
   2   8   9       27.00       29.20     10.86 o
   0   9   9      153.07      140.85     22.54 o
   1   9   9       61.56       96.60     19.52 o
   2   9   9       33.79       22.96      9.62 o
   0  10   9       20.95       17.34     10.31 o
   1  10   9        0.05       16.11     12.22 o
   0  11   9       53.70       94.97     19.22 o
   2   1  10       61.48       54.27     14.78 o
   2   2  10        2.75        2.73      6.48 o
 
